# Supplementary material for: A conserved loop sequence of the proteasome system depupylase Dop regulates substrate selectivity in Mycobacterium tuberculosis
Source: J Biol Chem. 2022 Sep 10;298(10):102478. doi: 10.1016/j.jbc.2022.102478 (PMC9556782; doi:10.1016/j.jbc.2022.102478)
Supplement: TableS1 [file mmc1.xlsx]

## Sheet: RawIntensity
Accession	Gene	Entry	Protein	Peptide counts (all)	Peptide counts (unique)	Number of proteins	Peptides	Razor + unique peptides	Unique peptides	Sequence coverage [%]	Unique + razor sequence coverage [%]	Unique sequence coverage [%]	Mol. weight [kDa]	Sequence length	Sequence lengths	Q-value	Score	null	null	null	null	WT	WT	WT	WT	DeltaLoop1	DeltaLoop2	DeltaLoop3	DeltaLoop4	WDYEV1	WDYEV2	WDYEV3	WDYEV4	Intensity
I6WX95	acpA	I6WX95_MYCTU	Acyl carrier protein	2	2	1	2	2	2	31	31	31	9.6128	87	87	0	3.7	68927	78100	77872	73126	53883	54034	46978	66362	71737	54947	49448	88020	70436	65250	61034	66881	595500000
I6X486	PE25	PE25_MYCTU	PE-PGRS family protein PE25	2	2	1	2	2	2	36.4	36.4	36.4	10.687	99	99	0	47.074	133970	161760	116140	126110	204750	167670	172590	223920	183200	190320	148170	140930	210040	203950	173840	171430	681590000
I6X4W4	arsC	I6X4W4_MYCTU	ArsC family transcriptional regulator	2	2	1	2	2	2	4.4	4.4	4.4	53.225	498	498	0	8.4596	314240	422220	321600	310750	252290	288890	253290	230880	283890	300810	315130	123420	319430	287140	350190	349490	921890000
I6X5T4	Rv2943	I6X5T4_MYCTU	Probable transposase for insertion sequence element IS1533	2	2	1	2	2	2	4.6	4.6	4.6	45.777	413	413	0	5.6838	50898	57762	49779	51129	47619	41507	44840	41547	54987	53167	39914	14019	54854	56318	56037	54846	70479000
I6X7H4	fdxD	I6X7H4_MYCTU	Ferredoxin	2	2	1	2	2	2	74.6	74.6	74.6	6.9036	63	63	0	67.206	214980	193900	210330	124310	204780	219730	205990	128370	156420	169590	106400	248960	153370	139510	117230	111210	9300800000
I6X824	Rv3678A	I6X824_MYCTU	Uncharacterized protein	2	2	1	2	2	2	37.7	37.7	37.7	5.9147	53	53	0	70.552	1022100	1062400	1240100	1110200	1242200	1167500	897450	1261400	1375000	1383200	2359100	2223800	1416400	879410	1469900	1447600	17475000000
I6X8E6	Rv0061c	I6X8E6_MYCTU	Uncharacterized protein	2	2	1	2	2	2	17.9	17.9	17.9	11.813	112	112	0	6.6638	788900	862010	733580	655590	712420	746050	722810	816970	644300	640650	628250	426200	715540	609100	524160	579240	7834900000
I6X8G2	Rv0078B	I6X8G2_MYCTU	Conserved protein	2	2	1	2	2	2	26.5	26.5	26.5	7.5385	68	68	0	25.925	53201	64423	50541	50695	62898	60328	65486	71871	69251	59639	68446	76043	85980	69530	71504	64305	581410000
I6XA42	Rv0919	I6XA42_MYCTU	GCN5 family acetyltransferase	2	2	1	2	2	2	19.9	19.9	19.9	18.08	166	166	0	6.7773	65792	61707	47613	53086	60994	58789	48242	46043	60716	62964	83971	73617	70827	56960	65793	66564	272150000
I6XER9	Rv2617c	I6XER9_MYCTU	Membrane protein	2	1	1	2	2	1	19.2	19.2	8.9	15.584	146	146	0	5.4249	392480	445830	300370	322250	418190	405020	345430	324250	309770	353110	425370	163820	439810	364120	387630	357350	6496400000
I6XWF9	Rv0863	I6XWF9_MYCTU	Uncharacterized protein	2	2	1	2	2	2	57	57	57	10.111	93	93	0	123.48	391530	479810	456320	427140	526170	492010	478820	566630	488150	441360	683770	669280	564760	429710	505620	550660	28505000000
I6Y479	Rv3658c	I6Y479_MYCTU	Membrane protein	2	2	1	2	2	2	6	6	6	27.632	266	266	1	-2	143250	173540	140260	149540	175080	147820	154460	146430	147800	196340	153130	106480	186210	143480	171380	157140	639720000
I6Y4V2	Rv0804	I6Y4V2_MYCTU	Abortive phage infection protein	2	2	1	2	2	2	12	12	12	21.628	209	209	0	15.393	78081	88495	113630	90550	119040	78766	94308	107570	105530	132140	115100	73013	111180	93964	117070	108800	22304000000
I6Y4Z9	Rv0857	I6Y4Z9_MYCTU	Uncharacterized protein	2	2	1	2	2	2	15.3	15.3	15.3	17.649	157	157	0	33.7	130030	109570	94572	120630	144170	134080	141330	81642	144940	166590	174950	64289	169890	149890	186450	154600	728210000
I6Y870	yrbE2A	I6Y870_MYCTU	ABC transporter permease	2	2	1	2	2	2	8.3	8.3	8.3	27.327	265	265	0.0013008	2.4581	72358	96454	82561	79690	69936	65385	62946	59924	75353	85670	71388	36750	82957	71584	76004	80989	80711000
I6Y8R4	Rv0774c	I6Y8R4_MYCTU	Esterase	2	2	1	2	2	2	11.9	11.9	11.9	30.654	303	303	0	47.122	345940	340330	344520	312870	350700	317330	324550	312240	342720	328330	331930	244740	327240	272560	314940	332870	8644900000
I6Y8Z3	Rv0870c	I6Y8Z3_MYCTU	Membrane protein	2	2	1	2	2	2	17.1	17.1	17.1	13.688	129	129	0	5.1253	33440	38084	26619	32504	28620	34817	26877	27902	30068	32467	40941	24789	34720	34483	34789	35482	438070000
I6Y941	Rv0920c	I6Y941_MYCTU	Probable transposase	2	2	1	2	2	2	3.2	3.2	3.2	48.671	439	439	0.00032712	2.7862	4411800	5748900	5136700	4979300	4717400	4941800	4565600	4622900	4690800	5732600	6519200	2693900	5176200	4252600	5096000	5193300	7415200000
I6YA25	Rv2709	I6YA25_MYCTU	Probable conserved transmembrane protein	2	2	1	2	2	2	10.1	10.1	10.1	16.81	148	148	0	4.675	72579	77407	46615	41501	42595	40956	40290	25430	35559	41593	41173	22537	46946	46586	38511	44140	135730000
I6YB21	Rv3067	Y3067_MYCTU	Uncharacterized protein Rv3067	2	2	1	2	2	2	13.3	13.3	13.3	18.749	181	181	0	13.034	64134	72238	67887	62714	67446	68165	64749	60081	60782	68826	68800	45554	70728	60606	67434	64732	184670000
I6YC44	Rv3434c	I6YC44_MYCTU	Possible conserved transmembrane protein	2	2	1	2	2	2	7.2	7.2	7.2	26.876	237	237	0	3.5861	115910	151780	100410	87450	81894	101960	87562	56411	88195	113280	96462	31809	119980	124620	113560	118460	240930000
I6YGJ4	lppH	I6YGJ4_MYCTU	Possible conserved lipoprotein LppH	2	2	1	2	2	2	8.9	8.9	8.9	25.052	237	237	0	9.4573	1105000	1229600	975010	920480	1106600	1051700	1003900	844990	1006800	1181800	1259300	605600	890350	1004500	1120400	1111000	7651700000
L0T550	rip2	RIP2_MYCTU	Putative zinc metalloprotease Rip2	2	2	1	2	2	2	7.3	7.3	7.3	28.121	259	259	0	5.6565	113700	136170	96413	99154	111360	123320	110100	80083	94927	127770	124980	40373	136530	121230	133730	130720	333790000
L0T643	Rv0323c	L0T643_MYCTU	Uncharacterized protein	2	2	1	2	2	2	9.4	9.4	9.4	24.211	223	223	0	9.8657	293700	320220	242210	226220	298560	277140	269900	199940	248050	291850	294060	240050	285450	252670	267560	264000	651270000
L0T905	rseA	RSEA_MYCTU	Anti-sigma-E factor RseA	2	2	1	2	2	2	11	11	11	16.25	154	154	0	5.3625	355070	366380	326830	273150	355370	330920	327710	328800	389530	368420	364600	233780	405060	371370	350840	395770	577050000
L0TEV4	dppC	L0TEV4_MYCTU	Probable dipeptide-transport integral membrane protein ABC transporter DppC	2	1	1	2	2	1	6.4	6.4	3.4	27.879	266	266	0.00065274	2.6786	80538	135310	110240	121870	110790	103720	93290	144980	111610	146200	121670	97087	95632	107170	104660	98071	259080000
L7N691	Rv1473A	L7N691_MYCTU	Possible transcriptional regulatory protein	2	2	1	2	2	2	27	27	27	7.105	63	63	0.00065232	2.6476	51281	52964	45285	38854	60407	52874	64779	44116	53362	53039	49997	37715	54378	46416	47382	41034	1065000000
L7N6B4	moaD1	L7N6B4_MYCTU	Molybdopterin synthase sulfur carrier subunit	2	2	1	2	2	2	34.9	34.9	34.9	9.1883	83	83	0	149.72	47886	50126	40727	28644	35757	35602	36010	37519	37895	33761	26855	49994	39464	41957	31636	40665	171140000
O05306	log	LOGH_MYCTU	Cytokinin riboside 5'-monophosphate phosphoribohydrolase	2	2	1	2	2	2	10.2	10.2	10.2	20.014	187	187	0	4.9895	81116	89212	84846	92155	42155	39649	40429	39585	66733	69899	57113	47323	51160	44556	39834	42316	316680000
O05318	Rv1217c	O05318_MYCTU	ABC transporter permease	2	2	1	2	2	2	3.3	3.3	3.3	56.65	548	548	0	3.9829	132330	167830	124030	102670	129430	142170	124770	93334	123710	145990	137130	71803	169530	161480	159740	141580	256200000
O05447	Rv3898c	O05447_MYCTU	Uncharacterized protein	2	2	1	2	2	2	34.5	34.5	34.5	10.875	110	110	0	47.052	178120	193680	176490	170410	192760	190020	171300	208030	185900	191530	199040	210600	208500	191440	194700	197370	2023400000
O05573	Rv0990c	O05573_MYCTU	Flagellar basal body P-ring biosynthesis protein FlgA	2	2	1	2	2	2	8.7	8.7	8.7	22.583	218	218	0	3.9789	33981	41536	32300	27870	41595	35709	45351	33862	42592	35940	45638	23658	47834	43939	40665	37716	50581000
O05578	rimJ	O05578_MYCTU	GCN5 family acetyltransferase	2	2	1	2	2	2	14.8	14.8	14.8	22.19	203	203	0	20.183	110320	116060	80110	81874	105060	100240	100410	87890	96606	107510	94436	68137	113080	87766	95590	92197	2028700000
O05589	Rv1004c	O05589_MYCTU	Membrane protein	2	2	1	2	2	2	6	6	6	38.785	419	419	0	4.1431	101550	103980	92892	93077	105880	108390	106840	115000	113880	113460	125090	76131	123020	108500	124030	108520	197990000
O05833	Rv2365c	O05833_MYCTU	Cytidine deaminase	2	2	1	2	2	2	20.4	20.4	20.4	11.131	113	113	0	9.0753	740400	776910	750700	704690	818610	785560	753570	789460	821940	810320	800170	889990	912020	794180	787610	777830	4377300000
O05910	Rv0918	O05910_MYCTU	Conserved protein	2	2	1	2	2	2	10.8	10.8	10.8	17.388	158	158	0	4.976	14432	17352	15460	14917	17439	16464	16056	12958	18404	21281	14978	37056	18514	19290	16149	15059	54818000
O06136	Rv1619	O06136_MYCTU	Conserved membrane protein	2	2	1	2	2	2	5	5	5	52.641	484	484	0	16.174	106450	126760	89950	112200	100920	108150	93029	60318	102460	103990	114780	51033	118220	96882	96390	101300	624470000
O06195	Rv2618	O06195_MYCTU	Uncharacterized protein	2	2	1	2	2	2	13.8	13.8	13.8	24.24	225	225	0	17.315	125730	131340	136320	141870	138810	123610	117460	160210	144460	147720	157970	157000	163490	129960	143660	131720	239180000
O06349	Rv3486	Y3486_MYCTU	Uncharacterized membrane protein Rv3486	2	2	1	2	2	2	16	16	16	17.424	163	163	0	13.564	107080	148580	116270	111350	125090	114720	111940	104780	124660	133130	134200	65290	137600	116020	131370	131330	1234000000
O06539	Rv1139c	O06539_MYCTU	Conserved hypothetical membrane protein	2	2	1	2	2	2	10.2	10.2	10.2	18.994	166	166	0	7.7664	112330	151700	113410	92424	98524	103890	111970	77472	112130	120910	117130	58338	125320	129660	108880	110480	188530000
O06555	Rv1157c	O06555_MYCTU	Conserved ala-, pro-rich protein	2	2	1	2	2	2	6.2	6.2	6.2	36.48	371	371	0	10.448	134090	144810	113650	131730	152660	137410	115240	173380	159260	112410	146620	133040	165550	131460	130890	121990	469950000
O06561	narJ	O06561_MYCTU	Probable respiratory nitrate reductase (Delta chain) NarJ	2	2	1	2	2	2	7	7	7	21.918	201	201	0.0073647	1.7143	1180800	1370900	1071200	907150	1437600	1266700	1468300	1212600	1369900	1384900	1446800	811320	1560600	1495100	1497600	1264400	1603000000
O06575	bpoB	O06575_MYCTU	Possible peroxidase BpoB (Non-haem peroxidase)	2	2	1	2	2	2	8.3	8.3	8.3	32.543	302	302	0	10.458	78434	98699	71474	74186	83784	81735	73420	73965	81924	87179	78593	54468	88886	79984	98741	82705	135820000
O06605	Rv1585c	O06605_MYCTU	PhiRv1 prophage protein	2	2	1	2	2	2	12.3	12.3	12.3	19.213	171	171	0	6.0039	151950	167430	154060	131750	170400	161570	157900	123120	168420	178280	157680	96968	183370	166490	162440	162450	445070000
O06608	Rv1582c	O06608_MYCTU	Bacteriophage protein	2	2	1	2	2	2	3.8	3.8	3.8	52.4	471	471	0.0013021	2.4947	71646	89482	68275	81542	89314	82392	87557	68957	98876	102890	93330	34524	103600	87896	117770	100900	96538000
O06619	Rv1571	O06619_MYCTU	Conserved protein	2	2	1	2	2	2	13.6	13.6	13.6	18.1	169	169	0	33	6127.7	7227.4	6823.7	5154.8	5245.9	5629.7	5545.5	4413.9	4848.5	6540.8	6354.1	3324.7	6044	5899.4	4722.1	6968.2	10335000
O06779	mazE2	MAZE2_MYCTU	Probable antitoxin MazE2	2	2	1	2	2	2	38.3	38.3	38.3	9.1689	81	81	0	32.171	167960	153040	126330	146570	169420	152810	129420	189190	135640	129640	135910	133190	188370	139420	142320	152420	10187000000
O06805	Rv1772	O06805_MYCTU	Uncharacterized protein	2	2	1	2	2	2	22.3	22.3	22.3	10.896	103	103	0	8.1855	76713	83194	71275	68731	82039	70380	71960	75147	82608	84932	75549	60474	88411	76067	79858	83198	612420000
O06825	Rv1433	LDT3_MYCTU	Probable L,D-transpeptidase 3	2	2	1	2	2	2	5.9	5.9	5.9	28.701	271	271	0.0095908	1.6183	111970	139230	104780	102450	173880	149440	112940	120620	137840	148620	133380	98898	154630	130020	126630	124000	667190000
O07222	Rv1810	O07222_MYCTU	Conserved protein	2	2	1	2	2	2	27.1	27.1	27.1	12.142	118	118	0	12.193	246560	279650	251860	279900	282260	276470	285250	415660	299030	338020	426990	579440	335330	279870	301100	335610	1933600000
O07229	LH57_01645	O07229_MYCTU	Probable transcriptional regulatory protein (Probably TetR/AcrR-family)	2	2	1	2	2	2	10.5	10.5	10.5	23.396	210	210	0	6.9895	90997	96844	90226	86922	89977	85368	86608	82839	94326	97153	100440	63501	105800	93710	97478	87366	262440000
O07235	Rv0308	O07235_MYCTU	Membrane protein	2	2	1	2	2	2	9.7	9.7	9.7	25.613	238	238	0	13.075	854070	894010	780680	742130	910810	924280	857360	808330	788640	854330	1010500	553550	950480	886650	982070	888970	14531000000
O07254	Rv0330c	O07254_MYCTU	Uncharacterized protein	2	2	1	2	2	2	9.8	9.8	9.8	25.932	246	246	0	3.697	60045	87083	111080	80722	71447	71997	77186	52410	79593	100780	83339	36928	81199	71673	73414	68276	246670000
O07408	Rv0163	O07408_MYCTU	4-hydroxybenzoyl-CoA thioesterase	2	2	1	2	2	2	11.9	11.9	11.9	16.607	151	151	0	4.2879	371550	384470	282280	259840	287490	302020	281910	244770	261280	290330	278050	275000	314360	301120	287980	278290	1023500000
O07747	rpfC	RPFC_MYCTU	Resuscitation-promoting factor RpfC	2	2	1	2	2	2	9.1	9.1	9.1	18.046	176	176	0	4.863	324550	279000	256420	227530	217920	224760	220400	248710	226400	226000	280760	410240	294090	251230	240480	298530	2812500000
O07775	Rv0603	O07775_MYCTU	Possible exported protein	2	2	1	2	2	2	47.6	47.6	47.6	10.182	103	103	0	83.202	36802	49067	35464	36733	43804	42152	43909	38007	47560	48218	37137	36264	48009	38965	42357	38107	439670000
O07783	vapC4	VAPC4_MYCTU	Toxin VapC4	2	2	1	2	2	2	17.7	17.7	17.7	14.112	130	130	0	9.4413	63261	74696	54683	54942	70039	61920	59484	55923	55403	70587	63243	63308	73926	64352	61511	56227	239920000
O33203	cycA	O33203_MYCTU	Probable D-serine/alanine/glycine transporter protein CycA	2	2	1	2	2	2	5.9	5.9	5.9	60.046	556	556	0	43.853	147350	177700	170060	158660	115240	144270	90341	113150	144830	119780	137500	82613	137800	145240	159620	142090	1600100000
O33321	Rv2779c	O33321_MYCTU	AsnC family transcriptional regulator	2	2	1	2	2	2	11.2	11.2	11.2	19.872	179	179	0	6.2845	132630	98601	73172	129960	139040	153020	113400	61955	165750	179430	202480	84583	219100	187190	163430	189550	299470000
O33347	relF	RELF_MYCTU	Antitoxin RelF	2	2	1	2	2	2	23.7	23.7	23.7	10.183	93	93	0	10.874	245730	230780	171690	167570	99596	101150	106710	141540	121690	123530	116250	230370	118570	100970	89638	94616	1667200000
O33364	Rv0519c	O33364_MYCTU	Membrane protein	2	2	1	2	2	2	6	6	6	31.381	300	300	0	4.24	205610	271400	251240	276760	170700	209210	198240	188780	217520	229630	196870	182190	250580	223760	231840	232970	454430000
O50410	idsB	O50410_MYCTU	Polyprenyl synthetase	2	2	1	2	2	2	6.3	6.3	6.3	36.431	350	350	0	5.1072	30408	34584	28560	36351	34355	35462	29516	31451	40510	34326	37180	21322	39473	33808	38506	33641	137170000
O50430	TB8.4	O50430_MYCTU	Low molecular weight T-cell antigen	2	2	1	2	2	2	36.4	36.4	36.4	10.881	110	110	0	7.028	606030	597360	515600	369740	635460	693770	791160	434480	532440	512440	382000	591370	609270	579430	397170	462620	4105700000
O50444	Rv1188	O50444_MYCTU	Probable proline dehydrogenase	2	2	1	2	2	2	7.9	7.9	7.9	36.237	329	329	0	12.702	68931	70296	67954	67225	69143	66037	48554	51663	64782	70799	70537	32111	68583	60025	67026	71110	191850000
O53148	Rv1456c	O53148_MYCTU	Membrane protein	2	2	1	2	2	2	5.8	5.8	5.8	32.368	310	310	0	5.3156	160390	186480	145810	145120	180940	190310	179450	177010	179530	180980	179380	128030	219800	208190	182780	179540	897420000
O53185	mmuM	O53185_MYCTU	Homocysteine methyltransferase	2	2	1	2	2	2	6.6	6.6	6.6	31.592	302	302	0.0019468	2.3376	24054	28433	27343	25008	28155	29237	28104	19048	29935	35816	31676	9860.4	32406	28124	30411	31693	48878000
O53315	Rv3165c	O53315_MYCTU	Uncharacterized protein	2	2	1	2	2	2	11.9	11.9	11.9	18.023	160	160	0	10.948	211440	241420	208810	192420	222640	204110	232270	199050	228060	260290	262360	152270	238140	209440	224220	226670	899020000
O53321	hpx	O53321_MYCTU	Possible non-heme haloperoxidase Hpx	2	2	1	2	2	2	8	8	8	32.145	299	299	0	20.393	31919	38785	35649	26092	57755	54769	66076	29443	41126	58884	53571	17205	47745	47865	44611	46795	274850000
O53324	Rv3174	O53324_MYCTU	Probable short-chain dehydrogenase/reductase	2	2	1	2	2	2	10.2	10.2	10.2	24.849	235	235	0	6.336	30613	42658	31348	34282	39842	46484	39664	30960	46081	43701	30153	18631	48823	47169	41100	45986	175250000
O53341	Rv3195	O53341_MYCTU	Uncharacterized protein	2	2	1	2	2	2	3.8	3.8	3.8	49.357	472	472	0.0019462	2.3316	54843	65917	50180	55361	70746	75145	56796	56597	60598	82521	53577	52945	73637	88731	58386	64068	232230000
O53369	sdhD	O53369_MYCTU	Probable succinate dehydrogenase (Hydrophobic membrane anchor subunit) SdhD (Succinic dehydrogenase) (Fumarate reductase) (Fumarate dehydrogenase) (Fumaric hydrogenase)	2	2	1	2	2	2	14.6	14.6	14.6	16.887	144	144	0	7.8147	139470	164080	107350	94023	111730	145540	122440	61564	147270	182240	134130	60836	178350	149470	186370	188540	449830000
O53414	Rv1066	O53414_MYCTU	Sulfurtransferase	2	2	1	2	2	2	13	13	13	14.033	131	131	0.00032765	2.9334	81642	85275	91150	68900	101450	78472	80625	107350	107090	94541	86298	110240	113350	106700	93629	99825	127530000
O53421	Rv1073	O53421_MYCTU	Uncharacterized protein	2	2	1	2	2	2	7.1	7.1	7.1	32.042	283	283	0	6.1379	491730	566280	386380	348060	191730	211070	231730	144520	268540	289990	215040	165130	297140	307520	285550	271280	332890000
O53463	Rv2017	O53463_MYCTU	Transcriptional regulatory protein	2	2	1	2	2	2	11	11	11	38.605	346	346	0	62.049	101350	129710	94631	127910	123120	130820	116250	87868	110910	126810	132560	54957	126160	103740	124400	125950	857340000
O53466	Rv2020c	O53466_MYCTU	Uncharacterized protein	2	2	1	2	2	2	11.1	11.1	11.1	11.113	99	99	0	34.299	239700	208100	234200	218500	237100	200940	224480	221180	243530	240910	331390	117350	289750	211310	316240	226080	589260000
O53477	Rv2033c	O53477_MYCTU	Uncharacterized protein	2	2	1	2	2	2	6.8	6.8	6.8	30.47	280	280	0.0064061	1.7395	122630	152190	144400	128380	122670	115910	116470	109410	142600	140850	160530	61051	154300	139320	153010	163190	371800000
O53489	lppI	O53489_MYCTU	Probable lipoprotein LppI	2	2	1	2	2	2	19.7	19.7	19.7	22.202	218	218	0	29.078	189350	243350	247730	225070	261740	246350	221820	211840	229750	284050	324470	144840	258200	203340	264390	246940	887910000
O53566	Rv3521	O53566_MYCTU	Uncharacterized protein	2	2	1	2	2	2	11.6	11.6	11.6	33.002	303	303	0	133.65	1223300	1094600	841640	1175600	1187100	1332000	972370	1164400	1181300	1002300	1466800	1132600	1271500	945000	1152000	1058800	2372100000
O53633	Rv0111	O53633_MYCTU	Possible transmembrane acyltransferase	2	2	1	2	2	2	2.8	2.8	2.8	74.371	685	685	0	6.3423	1314.8	1226.2	1125.6	2125.8	1229.5	0	1180.2	1003.3	1772	1885.9	0	0	1271.6	1416.9	836.52	765.34	75658000
O53638	ldtA	LDT1_MYCTU	L,D-transpeptidase 1	2	2	1	2	2	2	6	6	6	26.915	251	251	0	3.9836	180500	212450	153430	167670	198980	231800	211640	193220	228920	229990	219280	201000	268500	257910	262870	247850	378420000
O53680	Rv0274	O53680_MYCTU	Conserved protein	2	2	1	2	2	2	19.2	19.2	19.2	21.082	193	193	0	61.897	347780	400130	360950	315430	519480	429620	461180	467630	472830	477760	503170	613580	518960	474210	425200	405270	2293900000
O53704	Rv0369c	O53704_MYCTU	Possible membrane oxidoreductase	2	2	1	2	2	2	15.8	15.8	15.8	18.269	171	171	0	14.764	27709	31901	28892	27990	34208	31165	38564	26640	31524	37826	32305	18718	39649	34350	30902	34407	32942000
O53737	Rv0452	O53737_MYCTU	Possible transcriptional regulatory protein	2	2	1	2	2	2	11.9	11.9	11.9	25.357	236	236	0	24.154	512780	588990	544960	512590	550870	504160	495850	467490	514620	561300	533430	209660	597530	493980	498270	502980	989380000
O53863	Rv0851c	O53863_MYCTU	Probable short-chain type dehydrogenase/reductase	2	2	1	2	2	2	8.4	8.4	8.4	29.249	275	275	0	13.836	8713.6	9107.1	8189	7669.9	13641	8679.6	9551	6865.9	11289	10208	10092	10602	10681	9999.9	11714	11192	89033000
O53919	Rv1672c	O53919_MYCTU	MFS transporter	2	2	1	2	2	2	4.3	4.3	4.3	45.665	443	443	0	4.0141	162450	185700	145250	146640	148690	168990	145240	111820	137950	163640	141760	49327	158590	164360	166320	164740	487540000
O53929	Rv1716	O53929_MYCTU	Cyclase	2	2	1	2	2	2	7.6	7.6	7.6	30.073	276	276	0	8.4318	38878	45002	38820	36312	54226	47572	46632	49868	43115	50900	51352	51896	54083	44598	46147	42935	140150000
O69690	Rv3723	O69690_MYCTU	Membrane protein	2	2	1	2	2	2	8.3	8.3	8.3	27.367	254	254	0	12.107	2335600	3169200	2155600	2637300	2698800	2460400	2269600	2062900	2169400	2848000	2958000	1204500	2418500	2292200	2690500	2567300	14945000000
O86370	Rv0988	O86370_MYCTU	Possible conserved exported protein	2	2	1	2	2	2	8.8	8.8	8.8	42.775	386	386	0	14.804	22648	30548	25717	27463	20822	30496	18670	20290	23057	21870	24549	20260	23058	24117	30437	24508	271640000
P0CL61	mazE9	MAZE9_MYCTU	Antitoxin MazE9	2	2	1	2	2	2	60.5	60.5	60.5	8.263	76	76	0	37.476	1005.5	1246.1	1567.9	992.44	1366.8	1733	1361.3	1017.9	1030.8	2244.1	1879.6	2348.2	2006.7	2020.8	1647.7	1177.5	89843000
P0DMM3	Rv3202A	Y3202_MYCTU	Uncharacterized protein Rv3202A	2	2	1	2	2	2	63.9	63.9	63.9	7.3837	72	72	0	182.76	755810	826320	677770	563040	581600	729450	634920	531290	647370	757260	659860	1203300	824800	830250	639290	737750	28577000000
P0DN33	Rv0609B	Y609B_MYCTU	Uncharacterized protein Rv0609B	2	2	1	2	2	2	40	40	40	7.11	65	65	0	30.649	365060	381050	403400	393890	426650	378320	417340	434850	369390	354870	395170	388840	434770	379760	318620	320650	4558100000
P71745	cysT	P71745_MYCTU	Probable sulfate-transport integral membrane protein ABC transporter CysT	2	2	1	2	2	2	9.2	9.2	9.2	29.683	283	283	0	5.5356	6374.8	8430.5	6754.5	6228.3	5920.6	8188.8	9440.9	6334.3	8594.8	7655.9	5150.3	5582.7	9389.2	7064.3	8740.1	6800.6	36519000
P71784	Rv1505c	P71784_MYCTU	Transferase	2	2	1	2	2	2	10	10	10	24.056	221	221	0	3.9266	109450	118360	109080	101550	106680	116250	111560	104180	132620	110530	126300	107990	131890	116670	126380	109970	944460000
P71799	Rv1371	P71799_MYCTU	Probable conserved membrane protein	2	2	1	2	2	2	3.5	3.5	3.5	55.124	489	489	0	4.2603	35168	49138	38829	33948	38789	47826	47165	36123	45269	47756	56207	28106	44983	39913	50366	45553	49699000
P71820	Rv0763c	P71820_MYCTU	Ferredoxin	2	2	1	2	2	2	47.1	47.1	47.1	7.6806	68	68	0	5.8288	38394	29719	26431	33337	29549	39580	30707	29837	38903	40039	35628	32855	41498	32212	31372	39513	67506000
P71941	Rv2642	P71941_MYCTU	ArsR family transcriptional regulator	2	2	1	2	2	2	14.3	14.3	14.3	13.111	126	126	0	4.5412	64952	73748	64616	72356	74480	67878	68481	74873	75375	82042	70496	45518	78559	68087	70568	64293	165950000
P71986	Rv1728c	P71986_MYCTU	Uncharacterized protein	2	2	1	2	2	2	10.2	10.2	10.2	27.197	256	256	0	7.2381	175670	195670	152360	133560	137660	163690	144860	107670	145850	160560	139780	67705	187410	167200	185460	167450	524840000
P71988	Rv1730c	P71988_MYCTU	Penicillin-binding protein	2	2	1	2	2	2	6.4	6.4	6.4	55.8	517	517	0	16.993	79828	90604	65184	78875	80632	61794	98417	72904	87100	90981	73753	70368	95194	66640	90208	67934	174630000
P72035	Rv3768	P72035_MYCTU	Polyketide cyclase	2	2	1	2	2	2	20.2	20.2	20.2	13.167	119	119	0	52.939	214610	243710	214330	194410	237480	220430	217730	207970	228490	237350	206950	252290	240600	218210	211610	207740	1285300000
P72050	Rv3784	P72050_MYCTU	Possible dTDP-glucose 4,6-dehydratase	2	2	1	2	2	2	5.2	5.2	5.2	36.305	326	326	0.0095877	1.6165	51381	60756	49100	47791	62571	62472	61263	42434	61131	59366	72117	22229	64964	56318	67832	64660	114150000
P95103	Rv3055	P95103_MYCTU	Possible transcriptional regulatory protein (Probably TetR-family)	2	2	1	2	2	2	8.8	8.8	8.8	22.083	204	204	0	4.2905	246410	287570	241180	255680	313320	234980	255990	248980	255670	256070	280340	404370	286760	222840	257460	221770	497060000
P95172	nuoJ	P95172_MYCTU	NADH:ubiquinone oxidoreductase subunit J	2	2	1	2	2	2	16.8	16.8	16.8	27.589	262	262	0	86.328	322010	413800	268640	344520	318300	399950	341840	262630	358430	360560	509010	207030	343420	299690	357420	351830	10246000000
P95232	Rv2336	P95232_MYCTU	Uncharacterized protein	2	2	1	2	2	2	7.5	7.5	7.5	35.263	322	322	0	7.6503	18918	16517	20142	20538	16267	14955	17034	16334	17942	18068	19281	9509.1	13667	14817	20131	17794	50710000
P95233	Rv2337c	P95233_MYCTU	Uncharacterized protein	2	2	1	2	2	2	4.3	4.3	4.3	41.272	372	372	0	5.3839	143730	174090	166550	137060	165520	157230	146510	139330	158310	174480	167300	125680	158010	137490	157190	141650	392170000
P96270	Rv0424c	P96270_MYCTU	Uncharacterized protein	2	2	1	2	2	2	30.8	30.8	30.8	10.009	91	91	0	29.873	467650	527580	550000	482760	515820	432200	465920	597530	526000	502940	645690	321220	580490	505370	590160	560550	5253800000
P96392	Rv0210	P96392_MYCTU	Uncharacterized protein	2	2	1	2	2	2	3.5	3.5	3.5	52.346	492	492	0.0045089	1.9419	53474	70051	59000	57764	76999	70207	75004	58654	84673	88180	74610	36742	88599	80091	84617	81179	104830000
P96837	Rv3555c	P96837_MYCTU	Conserved protein	2	2	1	2	2	2	10.4	10.4	10.4	31.855	289	289	0	15.504	30826	41132	36148	31012	12179	13316	16756	11373	24099	24558	22504	6940.8	18871	17205	22996	29624	67080000
P9WF09	relK	RELK_MYCTU	Toxin RelK	2	2	1	2	2	2	20	20	20	10.102	85	85	0	3.5117	640670	683260	601410	583920	703980	632800	609520	663750	652440	753790	697720	791570	758900	653410	774780	686670	2980100000
P9WF67	vapC35	VPC35_MYCTU	Ribonuclease VapC35	2	2	1	2	2	2	24.4	24.4	24.4	14.52	135	135	0	9.0521	26933	29615	26262	27409	67891	33137	23858	28023	29270	25951	27585	18425	31223	30659	27440	24369	227810000
P9WF93	vapC19	VPC19_MYCTU	Ribonuclease VapC19	2	2	1	2	2	2	16	16	16	13.761	125	125	0	5.573	142660	146770	110710	122510	131880	120270	129360	102540	142470	126550	112510	66850	133600	116320	126450	98681	836260000
P9WFA7	vapC10	VPC10_MYCTU	Ribonuclease VapC10	2	2	1	2	2	2	12.8	12.8	12.8	14.952	133	133	0	5.264	82329	111370	79512	92380	99829	100820	99733	121450	91908	143010	89734	269550	94205	77776	86474	80625	1222100000
P9WFN3	lppC	LPPC_MYCTU	Putative lipoprotein LppC	2	2	1	2	2	2	7.5	7.5	7.5	19.798	201	201	0.0019449	2.3172	117610	121600	90181	115490	112250	106720	98076	82445	98436	115310	100250	183630	122560	101530	102450	107540	3352900000
P9WFN5	Rv1910c	Y1910_MYCTU	UPF0098 protein Rv1910c	2	2	1	2	2	2	9	9	9	20.298	201	201	0	3.8584	99298	105370	105480	100910	118780	111100	115420	110050	115170	107200	117480	119930	119300	109500	109240	113890	399160000
P9WFQ1	Rv1898	Y1898_MYCTU	UPF0045 protein Rv1898	2	2	1	2	2	2	21.6	21.6	21.6	10.953	102	102	0	10.381	551210	651390	596120	580100	785260	599580	672360	663430	629850	747080	750920	679580	695500	580240	700460	621350	4113100000
P9WG01	sugB	SUGB_MYCTU	Trehalose transport system permease protein SugB	2	2	1	2	2	2	6.9	6.9	6.9	29.157	274	274	0	5.7474	55717	65240	42244	47979	42674	48106	38434	42817	43867	54906	62554	24343	56750	51486	56781	57263	237630000
P9WG03	sugA	SUGA_MYCTU	Trehalose transport system permease protein SugA	2	2	1	2	2	2	6.2	6.2	6.2	33.051	307	307	0	5.1047	120780	161230	135050	138520	155070	151210	139550	118570	128940	177240	165710	66410	147150	121360	162570	149820	475890000
P9WG05	pstC2	PSTC2_MYCTU	Phosphate transport system permease protein PstC 2	2	2	1	2	2	2	6.2	6.2	6.2	34.261	324	324	0	7.4457	24689	29846	26813	25265	26779	32402	29817	28806	23191	26350	34748	14164	31584	26119	34729	23637	134490000
P9WG09	pstA2	PSTA2_MYCTU	Phosphate transport system permease protein PstA 2	2	2	1	2	2	2	7.6	7.6	7.6	32.236	301	301	0	9.0641	43362	48782	43115	39803	46092	46066	41701	31025	40810	56444	53815	21457	52792	44372	54636	50531	186720000
P9WG11	pstA1	PSTA1_MYCTU	Phosphate transport system permease protein PstA 1	2	2	1	2	2	2	5.5	5.5	5.5	33.498	308	308	0	7.7887	87253	111190	85135	85155	90026	88362	70608	68800	74527	99728	97465	31702	86382	89543	97515	96163	601160000
P9WG99	tatB	TATB_MYCTU	Sec-independent protein translocase protein TatB	2	2	1	2	2	2	27.5	27.5	27.5	14.114	131	131	0	47.425	899420	646320	487370	757900	685730	785680	561490	477160	780810	643990	965080	467650	869050	623800	856920	802100	1398200000
P9WGE1	rsfB	RSFB_MYCTU	Anti-sigma-F factor antagonist RsfB	2	2	1	2	2	2	17.2	17.2	17.2	12.65	122	122	0	10.331	552360	635010	572600	543890	719500	581220	620610	628860	611300	712800	645130	683350	676470	586440	648190	666960	2372900000
P9WGN7	secE	SECE_MYCTU	Protein translocase subunit SecE	2	2	1	2	2	2	28.6	28.6	28.6	16.956	161	161	0	196.53	354000	490700	366930	407630	430510	390320	385710	360070	364590	487020	499730	265370	428310	344280	459690	449080	13584000000
P9WH89	rpmJ	RL36_MYCTU	50S ribosomal protein L36	2	2	1	2	2	2	54.1	54.1	54.1	4.3432	37	37	0	5.9996	978470	1104700	1039800	991180	1181000	1021300	1084900	1263100	1056400	1118300	1069200	1422700	1151700	952130	1099100	1052700	52770000000
P9WH93	rpmH	RL34_MYCTU	50S ribosomal protein L34	2	2	1	2	2	2	17	17	17	5.6245	47	47	0.0016239	2.3795	280820	483000	631970	836170	1065800	809790	774570	1230600	971170	1182100	1041500	263800	805850	533530	1030200	929710	9594900000
P9WHJ9	radA	RADA_MYCTU	DNA repair protein RadA	2	2	1	2	2	2	3.5	3.5	3.5	49.912	480	480	0	4.3186	417390	484270	338510	400040	377730	389370	307480	325580	367320	411350	620940	265690	487310	346030	465060	480580	21608000000
P9WHV3	prmC	PRMC_MYCTU	Release factor glutamine methyltransferase	2	2	1	2	2	2	8.6	8.6	8.6	32.459	304	304	0	7.5253	45296	60945	41880	50975	64008	64120	67695	48385	63342	67151	50090	21033	62685	56687	67888	52989	93957000
P9WHX5	ppe63	PPE63_MYCTU	Uncharacterized PPE family protein PPE63	2	2	1	2	2	2	7.5	7.5	7.5	49.969	479	479	0	41.557	5012.5	7323.3	5912.6	6741.1	6498.3	7044.8	4870.4	3262.4	5869.8	6964.7	11611	3295.5	6774.3	3690.5	6017.3	5614.6	62640000
P9WI05	ppe32	PPE32_MYCTU	Uncharacterized PPE family protein PPE32	2	2	1	2	2	2	6.8	6.8	6.8	39.917	409	409	0	5.0991	224450	279060	273460	293790	346810	303050	380590	178140	360900	386670	384700	115150	323470	307710	394510	355740	565030000
P9WI33	ppe14	PPE14_MYCTU	Uncharacterized PPE family protein PPE14	2	2	1	2	2	2	5.2	5.2	5.2	41.439	423	423	0	7.8559	37984	41319	30949	30621	40884	47467	43485	26892	41506	44201	40440	24529	43595	39113	35096	38522	139060000
P9WI41	ppe10	PPE10_MYCTU	Uncharacterized PPE family protein PPE10	2	2	1	2	2	2	5.7	5.7	5.7	47.246	487	487	0	24.477	94891	118870	97271	90600	111210	117930	112730	108830	115250	123380	112190	78973	132340	117200	116070	104270	168120000
P9WI47	ppe2	PPE02_MYCTU	Uncharacterized PPE family protein PPE2	2	2	1	2	2	2	8.3	8.3	8.3	56.951	556	556	0	58.256	21310	18228	20618	20873	26610	33226	22037	20822	25255	24981	23186	24333	34735	28442	35136	18557	484540000
P9WIA9	plcD	PHLD_MYCTU	Phospholipase C 4	2	2	1	2	2	2	5.6	5.6	5.6	55.769	514	514	0	8.8553	11941	13761	11561	16475	18053	20700	16258	16233	17770	17191	18093	13252	18796	14789	15314	14792	54414000
P9WIF7	PE_PGRS24	PG24_MYCTU	Uncharacterized PE-PGRS family protein PE_PGRS24	2	1	1	2	2	1	4.6	4.6	2.7	49.574	603	603	0	5.7217	5618.5	9959.2	7582.8	9256.4	9056.9	9133	9460.2	9923.6	9713.4	10448	9162.5	7955.3	10283	9294	9442.2	7541.9	28768000
P9WIH1	PE15	PE15_MYCTU	Uncharacterized PE family protein PE15	2	2	1	2	2	2	27.5	27.5	27.5	9.862	102	102	0	37.331	98145	112200	89028	80005	106010	89717	107060	89102	118820	88419	72631	86419	121690	107290	96759	89132	701730000
P9WII1	mazF2	MAZF2_MYCTU	Probable endoribonuclease MazF2	2	2	1	2	2	2	30.4	30.4	30.4	11.32	102	102	0	52.123	13989	15036	13882	13212	13700	13114	12345	11918	16194	13551	12867	8521.4	15116	12970	14958	14786	108880000
P9WII5	mazF4	MAZF4_MYCTU	Endoribonuclease MazF4	2	2	1	2	2	2	25.7	25.7	25.7	11.41	105	105	0	23.309	288780	320920	282000	373540	409440	405570	389570	309450	423510	422060	418510	456600	439700	374560	418650	370750	904280000
P9WIJ7	parD1	PARD1_MYCTU	Antitoxin ParD1	2	2	1	2	2	2	26.5	26.5	26.5	9.2391	83	83	0	12.845	599320	694810	641610	611620	764730	660310	671610	706250	779360	781890	692610	900850	815210	689110	759750	715180	1800500000
P9WIR1	cfp6	CFP6_MYCTU	Low molecular weight protein antigen 6	2	2	1	2	2	2	24.1	24.1	24.1	12.223	112	112	0	11.68	114170	149940	127270	127380	142810	154610	139100	105670	126470	155300	170560	34871	155750	132400	169190	151880	524810000
P9WIW7	nuoA	NUOA_MYCTU	NADH-quinone oxidoreductase subunit A	2	2	1	2	2	2	21.9	21.9	21.9	13.975	128	128	0	30.014	179470	238750	200350	188040	204970	202060	175150	158840	196530	231430	251110	74420	216760	183950	211600	222710	12917000000
P9WJ09	Rv0298	Y298_MYCTU	Antitoxin Rv0298	2	2	1	2	2	2	29.3	29.3	29.3	8.1301	75	75	0	12.782	754880	780710	740990	729320	796610	631500	593130	1111000	903880	689720	754670	942930	1019800	838850	922300	879130	10479000000
P9WJ15	vapB48	VPB48_MYCTU	Putative antitoxin VapB48	2	2	1	2	2	2	27	27	27	8.4645	74	74	0	9.7278	46241	50827	48646	45141	54726	50448	55307	50818	54627	56156	46200	69783	54330	47424	48439	51407	167400000
P9WJ49	vapB17	VPB17_MYCTU	Putative antitoxin VapB17	2	2	1	2	2	2	36	36	36	8.2422	75	75	0	16.446	985350	1135700	974090	971500	974700	1088400	992870	935040	1026100	1116400	958940	1949200	1235600	1059000	878290	984400	5034000000
P9WJ51	vapB13	VPB13_MYCTU	Putative antitoxin VapB13	2	2	1	2	2	2	25.3	25.3	25.3	10.439	87	87	0	10.51	182870	213200	177960	181340	187090	163740	168910	175610	173740	197170	175490	162250	224770	164710	197030	176270	1957300000
P9WJ59	vapB3	VAPB3_MYCTU	Antitoxin VapB3	2	2	1	2	2	2	33	33	33	9.5437	88	88	0	8.1819	151760	176940	149950	148980	185430	161200	166290	176400	173230	177080	164080	179600	193840	176400	165380	157180	2758500000
P9WJ67	rslA	RSLA_MYCTU	Anti-sigma-L factor RslA	2	2	1	2	2	2	9.6	9.6	9.6	25.937	250	250	0	8.7628	52112	61315	48762	51223	61472	57058	53380	49110	47842	53052	56699	34793	51662	47955	45368	52897	260930000
P9WJ69	rshA	RSHA_MYCTU	Anti-sigma factor RshA	2	2	1	2	2	2	16.8	16.8	16.8	11.29	101	101	0	6.9429	648950	422740	296950	540860	729070	768640	564150	361490	947560	776930	697670	519270	940280	723050	821710	816680	12210000000
P9WJ97	iniB	INIB_MYCTU	Isoniazid-induced protein IniB	2	2	1	2	2	2	9.6	9.6	9.6	43.921	479	479	0	28.115	482760	649010	471390	497210	893460	739070	999700	651190	1126400	1073300	950540	477750	1080400	934110	1078100	888720	12798000000
P9WJR1	moaE2	MOAE2_MYCTU	Molybdopterin synthase catalytic subunit 2	2	2	1	2	2	2	24.8	24.8	24.8	15.048	141	141	0	18.433	46603	44111	39067	32126	33589	36228	35405	27930	33126	39810	35803	31223	39666	37904	37712	34370	326470000
P9WJS3	moaA1	MOAA1_MYCTU	Cyclic pyranopterin monophosphate synthase 1	2	2	1	2	2	2	5.3	5.3	5.3	39.959	359	359	0.0057822	1.8741	207840	248940	239120	252800	248200	238070	249040	185960	249930	267910	234720	131170	275790	236290	261040	246380	461730000
P9WJU1	mmpL10	MMPLA_MYCTU	Acyltrehalose exporter MmpL10	2	2	1	2	2	2	2.8	2.8	2.8	106.41	1002	1002	0	5.2847	12813	17174	11858	16044	16737	19637	15955	11696	15766	16620	15919	11764	18838	16530	17594	14179	86980000
P9WJV9	mmpL1	MMPL1_MYCTU	Probable transport protein MmpL1	2	1	1	2	1	1	2.2	1.5	1.5	104.84	958	958	0	6.5727	0	0	0	0	0	0	0	0	0	0	0	0	0	0	0	0	0
P9WJX1	Rv2456c	Y2456_MYCTU	Uncharacterized MFS-type transporter Rv2456c	2	2	1	2	2	2	6.7	6.7	6.7	43.133	418	418	0	10.143	14670	14223	11214	11178	14057	15467	12195	8277	12658	13547	22246	8488.2	15072	15988	20202	14223	85656000
P9WJY1	Rv0037c	Y037_MYCTU	Uncharacterized MFS-type transporter Rv0037c	2	2	1	2	2	2	3.6	3.6	3.6	45.866	441	441	0	5.9478	181740	235140	188390	184400	233040	226350	237440	161000	195710	250720	243300	105170	213510	214080	242940	231220	451980000
P9WJY7	narK2	NARK2_MYCTU	Probable nitrate/nitrite transporter NarK2	2	2	1	2	2	2	6.1	6.1	6.1	41.109	395	395	0	11.058	224880	298900	193540	172290	302160	277350	275190	148090	215750	299500	287620	85752	317600	311950	239480	212750	1465000000
P9WK51	lprD	LPRD_MYCTU	Putative lipoprotein LprD	2	2	1	2	2	2	19.8	19.8	19.8	14.273	126	126	0	7.5499	54594	65491	67268	68427	64863	68969	58809	70657	62935	76550	81295	67273	69539	70407	71265	69442	149730000
P9WK77	lppJ	LPPJ_MYCTU	Putative lipoprotein LppJ	2	2	1	2	2	2	17.6	17.6	17.6	20.324	187	187	0	67.464	237820	277150	240420	255280	273570	280620	220490	233220	232230	260700	267730	157010	266540	230500	251440	254830	3018500000
P9WK99	lspA	LSPA_MYCTU	Lipoprotein signal peptidase	2	2	1	2	2	2	19.3	19.3	19.3	21.345	202	202	0	60.384	407780	396950	311380	440480	525260	463650	510550	331690	604600	433160	568690	298660	578820	590240	638600	515580	2510600000
P9WKF3	kdpA	KDPA_MYCTU	Potassium-transporting ATPase potassium-binding subunit	2	2	1	2	2	2	5.1	5.1	5.1	60.162	571	571	0	37.956	18766	26792	19977	18281	22189	24356	20149	17458	19880	26655	27894	12900	22046	17480	24151	26844	87270000
P9WKR1	Rv0879c	Y879_MYCTU	Uncharacterized protein Rv0879c	2	2	1	2	2	2	23.1	23.1	23.1	9.5121	91	91	0	7.9291	488450	562810	549160	474920	532650	499900	464650	426780	426460	522380	666830	276510	524810	423430	541350	540490	2952800000
P9WKY7	Rv3421c	Y3421_MYCTU	Uncharacterized protein Rv3421c	2	2	1	2	2	2	9.5	9.5	9.5	21.572	211	211	0	3.2835	42652	52263	43517	87699	93795	85791	68593	71261	78953	83310	86590	35652	79019	52902	76436	70331	1038200000
P9WL71	Rv2598	Y2598_MYCTU	Uncharacterized protein Rv2598	2	2	1	2	2	2	23.8	23.8	23.8	17.616	164	164	0	74.423	25603	31069	32449	29132	33246	30312	29144	26653	33097	29055	27973	31435	34668	32893	27052	31135	267570000
P9WLA1	Rv2560	Y2560_MYCTU	Uncharacterized protein Rv2560	2	2	1	2	2	2	10.5	10.5	10.5	33.124	325	325	0	8.5664	500470	591480	347590	418450	550480	567940	465780	353010	457300	607630	564410	227780	526390	472960	465420	562220	4121100000
P9WLA3	Rv2558	Y2558_MYCTU	Uncharacterized protein Rv2558	2	2	1	2	2	2	11	11	11	25.718	236	236	0	5.527	19613	21018	14324	14720	19134	33926	17998	12549	18436	24768	14303	16893	26943	21857	13525	15288	290860000
P9WLF5	Rv2272	Y2272_MYCTU	Uncharacterized protein Rv2272	2	2	1	2	2	2	18.9	18.9	18.9	12.994	122	122	0	42.234	321330	364630	260680	251060	304460	315800	282940	255860	259700	327090	314850	152210	340890	312930	319550	320720	1218600000
P9WLF7	Rv2271	Y2271_MYCTU	Uncharacterized protein Rv2271	2	2	1	2	2	2	32.3	32.3	32.3	11.535	99	99	0	11.971	2478900	1933700	1966200	2072900	1968400	1593800	1803800	2172000	2103400	1225300	1524700	2107500	2600000	2094900	1892000	1906600	21212000000
P9WLG9	Rv2239c	Y2239_MYCTU	Uncharacterized protein Rv2239c	2	2	1	2	2	2	34.2	34.2	34.2	16.963	158	158	0	139.57	360890	375800	411470	441650	362300	507260	376950	655980	312090	360700	413950	684740	424480	382130	386290	380930	26962000000
P9WLL1	Rv2077c	Y2077_MYCTU	Uncharacterized protein Rv2077c	2	2	1	2	2	2	5.9	5.9	5.9	33.321	323	323	0	3.6062	228830	257550	240480	197190	311460	274740	277320	100270	243250	266270	253600	62696	281830	266280	277220	281590	837770000
P9WLM3	Rv2012	Y2012_MYCTU	Uncharacterized protein Rv2012	2	2	1	2	2	2	9.8	9.8	9.8	18.202	164	164	0	10.134	764210	792070	780270	838240	720940	560810	547810	883530	738370	694360	668190	658150	819360	668030	764870	836670	1891500000
P9WLQ1	Rv1987	Y1987_MYCTU	Uncharacterized protein Rv1987	2	2	1	2	2	2	19.7	19.7	19.7	14.919	142	142	0	25.985	332940	345670	316970	277140	431100	391860	386660	381560	404790	499070	463610	208870	453200	423580	428100	405730	1711600000
P9WLS9	Rv1733c	Y1733_MYCTU	Probable membrane protein Rv1733c	2	2	1	2	2	2	5.2	5.2	5.2	22.458	210	210	0	3.8457	132930	220950	160950	185070	327110	233390	278370	263770	253190	293780	305950	198120	310480	225540	244700	181270	760950000
P9WLT5	Rv1591	Y1591_MYCTU	Uncharacterized protein Rv1591	2	2	1	2	2	2	17.6	17.6	17.6	20.298	193	193	0	32.027	114130	146680	140730	134220	128630	129510	119900	131070	136300	171960	172360	97408	129150	128320	132450	128290	1129300000
P9WLX9	Rv1419	Y1419_MYCTU	Uncharacterized protein Rv1419	2	2	1	2	2	2	18.5	18.5	18.5	16.853	157	157	0	12.255	151360	163430	151140	113520	176610	152720	148170	158330	160250	136570	133720	178190	171950	152710	144430	122240	474930000
P9WM61	Rv0104	Y104_MYCTU	Uncharacterized protein Rv0104	2	2	1	2	2	2	3.8	3.8	3.8	53.45	504	504	0	4.1755	39565	41283	41001	43533	41470	46730	49321	20999	44588	54043	40077	21152	43248	39173	42534	42272	41655000
P9WM63	Rv0102	Y102_MYCTU	Uncharacterized protein Rv0102	2	2	1	2	2	2	2.7	2.7	2.7	70.356	661	661	0	3.7781	208610	238040	182540	182880	180570	191840	191050	135870	180010	206100	180780	99925	203510	189160	190370	184430	391910000
P9WM65	Rv0100	Y100_MYCTU	Uncharacterized protein Rv0100	2	2	1	2	2	2	24.4	24.4	24.4	8.6928	78	78	0	3.2176	102070	110850	78079	78077	149550	109670	116530	105920	101710	130910	102610	145570	130050	104180	106490	76314	174540000
P9WM69	Rv0093c	Y093_MYCTU	Uncharacterized protein Rv0093c	2	2	1	2	2	2	9.2	9.2	9.2	29.631	282	282	0	13.498	27836	37087	28427	32746	35452	44859	34559	27745	33487	42326	44837	32329	34910	36043	35818	37053	444900000
P9WM81	Rv0572c	Y0572_MYCTU	Uncharacterized protein Rv0572c	2	2	1	2	2	2	15	15	15	12.811	113	113	0	4.8223	294980	335740	287990	302290	407430	386030	373660	284530	295450	438000	394040	117430	404310	335830	347090	283430	1863600000
P9WMA3	Rv0010c	Y010_MYCTU	Uncharacterized protein Rv0010c	2	2	1	2	2	2	14.2	14.2	14.2	15.167	141	141	0	5.6439	263690	336650	254480	245410	276180	291060	267300	219700	267470	323030	323170	107840	298660	308290	315960	300820	782190000
P9WMF7	Rv0377	Y377_MYCTU	Uncharacterized HTH-type transcriptional regulator Rv0377	2	2	1	2	2	2	6.9	6.9	6.9	33.636	321	321	0	5.6417	76573	103160	93676	85230	103090	101110	108830	106130	106100	131230	112100	50336	109340	104950	121000	102470	175830000
P9WMJ1	Rv1395	Y1395_MYCTU	Uncharacterized HTH-type transcriptional regulator Rv1395	2	2	1	2	2	2	5.2	5.2	5.2	37.894	344	344	0.0016234	2.3704	96534	135240	112530	118720	126010	116010	130370	94940	125070	158850	140960	44409	136230	120130	125930	118370	94029000
P9WN89	frdB	FRDB_MYCTU	Fumarate reductase iron-sulfur subunit	2	2	1	2	2	2	12.1	12.1	12.1	27.234	247	247	0	31.252	9113.9	12614	14033	14514	13498	16967	14435	11987	11833	16344	21712	13608	12272	11038	15471	13477	48039000
P9WNI1	esxC	ESXC_MYCTU	ESAT-6-like protein EsxC	2	2	1	2	2	2	36.8	36.8	36.8	9.9198	95	95	0	62.503	1461200	1683400	1620800	1623500	2171500	1637700	1643000	2765600	2154600	1508400	2782700	2584700	2205400	1583000	2042700	2140200	13161000000
P9WNQ5	eccD2	ECCD2_MYCTU	ESX-2 secretion system protein eccD2	2	2	1	2	2	2	5.7	5.7	5.7	53.278	509	509	0	17.328	71835	89494	68834	58927	63817	78467	61036	38668	68592	76582	74425	27836	77489	74552	76722	73458	97698000
P9WNT1	dinB2	DPO42_MYCTU	DNA polymerase IV 2	2	2	1	2	2	2	6.6	6.6	6.6	37.562	346	346	0	8.6693	97541	89917	82454	56452	47711	56901	64966	43415	61318	64390	60959	51357	76808	73438	61604	67110	421580000
P9WP09	Rv0364	Y364_MYCTU	Uncharacterized membrane protein Rv0364	2	2	1	2	2	2	9.3	9.3	9.3	24.489	227	227	0	9.4113	678020	881680	642000	638290	536950	461930	517090	470560	582260	574310	656190	262070	667530	515720	616540	677150	2658600000
P9WP39	cut3	CUT3_MYCTU	Probable cutinase cut3	2	2	1	2	2	2	10.7	10.7	10.7	26.504	262	262	0	6.3977	0	0	0	0	0	0	0	0	0	0	0	0	0	0	0	0	0
P9WP57	crgA	CRGA_MYCTU	Cell division protein CrgA	2	2	1	2	2	2	11.8	11.8	11.8	10.43	93	93	0	7.0279	272780	244890	157940	223450	249050	313200	202400	139440	223310	276220	338970	107730	311930	250880	278620	308630	3421900000
P9WP59	mftE	MFTE_MYCTU	Putative mycofactocin system creatinine amidohydrolase family protein MftE	2	2	1	2	2	2	12.4	12.4	12.4	26.58	251	251	0	16.535	101390	114540	85199	89752	86232	84222	86797	84213	97739	94971	77186	60312	108930	89749	105190	102960	561980000
P9WP93	cobD	COBD_MYCTU	Cobalamin biosynthesis protein CobD	2	2	1	2	2	2	4.8	4.8	4.8	32.976	313	313	0.00065295	2.6922	80378	90454	70877	64799	77454	81812	78315	36982	70233	96286	85430	34997	90876	90394	88704	81692	105600000
P9WPD7	Rv2685	Y2685_MYCTU	Uncharacterized transporter Rv2685	2	2	1	2	2	2	4.4	4.4	4.4	45.237	428	428	0	5.2959	422260	616390	408990	387800	532470	539130	484440	375000	487200	621240	544190	178680	573140	531950	568300	497860	1915200000
P9WPG3	pgsA2	PGSA2_MYCTU	Putative CDP-diacylglycerol--glycerol-3-phosphate 3-phosphatidyl-transferase 2	2	2	1	2	2	2	7.2	7.2	7.2	22.136	209	209	0.0054662	1.8893	157480	192180	133610	118850	157410	159930	151100	79571	121730	162320	145100	21363	172150	163780	169550	171710	286760000
P9WPI5	Rv0106	Y106_MYCTU	Uncharacterized protein Rv0106	2	2	1	2	2	2	7.3	7.3	7.3	43.699	398	398	0	45.908	36368	40977	43908	37334	26284	33236	32234	23252	30795	34817	36035	23290	34165	23768	30255	29573	117530000
P9WPN7	cyp128	CP128_MYCTU	Putative cytochrome P450 128	2	2	1	2	2	2	4.1	4.1	4.1	53.313	489	489	0	7.9642	28836	33019	24054	26037	27593	27143	30037	19758	32620	37019	27621	15504	34061	31064	32179	39546	21774000
P9WPQ1	Rv3221c	BTB7_MYCTU	Biotinylated protein TB7.3	2	2	1	2	2	2	54.9	54.9	54.9	7.3064	71	71	0	54.703	126040	96258	127690	115980	113670	110320	91926	131780	98097	97161	65715	139020	108120	56459	118390	111560	5725000000
P9WPV7	atpB	ATP6_MYCTU	ATP synthase subunit a	2	2	1	2	2	2	7.2	7.2	7.2	27.466	250	250	0	6.1123	1841100	2730500	1421300	2062900	1929600	1787400	1585900	1342800	1397500	2024900	2648500	517050	2109000	1537400	2244300	2064000	6083900000
P9WPX7	aroQ	AROQ_MYCTU	3-dehydroquinate dehydratase	2	2	1	2	2	2	23.1	23.1	23.1	15.79	147	147	0	45.417	182490	173660	146940	134520	152470	153130	161110	155340	172360	152980	175830	243560	193620	158550	154520	158380	1181600000
P9WQ03	Rv2630	ARCH_MYCTU	Probable protein archease	2	2	1	2	2	2	9.5	9.5	9.5	19.566	179	179	0	4.2537	54911	88290	57590	59366	85984	75931	82803	64948	65185	95225	70195	59021	82095	71361	63054	61213	116420000
P9WQF1	mbtL	MBTL_MYCTU	Acyl carrier protein MbtL	2	2	1	2	2	2	29.8	29.8	29.8	8.969	84	84	0	44.28	373810	410600	371840	372930	618230	426260	471240	784310	567300	496800	354610	1060000	626530	645550	406320	381940	3160100000
P9WQL3	modC	MODC_MYCTU	Molybdenum import ATP-binding protein ModC	2	2	1	2	2	2	5.1	5.1	5.1	38.61	369	369	0.0048247	1.9115	10080	12499	10538	10738	11524	10815	9920.8	7535.8	9614.6	9067.6	11382	3182.3	10881	8539.8	12003	10559	44222000
P9WQM9	ansP1	ANSP1_MYCTU	L-asparagine permease 1	2	2	1	2	2	2	4.3	4.3	4.3	52.446	489	489	0	6.5371	440890	636030	409000	568870	396970	411290	320050	411950	413030	455070	582150	296910	489690	375490	569950	552710	1647400000
Q6MX01	whiB7	WHB7A_MYCTU	Probable transcriptional regulator WhiB7	2	2	1	2	2	2	19.6	19.6	19.6	10.139	92	92	0	4.8334	284410	353310	310000	318850	338700	280450	341210	229490	266720	356200	344370	180620	284050	223060	257120	226750	1291300000
Q6MX28	PE_PGRS7	Q6MX28_MYCTU	PE-PGRS family protein PE_PGRS7	2	2	1	2	2	2	2.6	2.6	2.6	105.96	1306	1306	0	33.65	22760	26612	20921	17088	31532	27630	24913	26112	29816	25732	24559	25311	31360	30244	28725	25756	141250000
Q79FK6	PPE26	Q79FK6_MYCTU	PPE family protein	2	2	1	2	2	2	8.9	8.9	8.9	38.588	393	393	0	29.769	67612	66729	67432	61770	93116	69916	88120	73527	89107	102100	85075	62457	94828	80516	81617	70591	427120000
V5QPR5	Rv0530A	V5QPR5_MYCTU	Conserved protein	2	2	1	2	2	2	24.5	24.5	24.5	6.1211	53	53	0	31.271	193440	247340	175430	155450	196520	200040	197790	175330	188210	207430	205750	108140	202170	186710	212710	180810	1593500000
I6WZS4	Rv0921	I6WZS4_MYCTU	Possible resolvase	3	3	1	3	3	3	13.5	13.5	13.5	21.08	193	193	0	5.9023	246180	308990	258060	268760	258200	249380	251160	222060	262370	320310	257150	82275	279530	264420	292530	290040	648680000
I6X630	Rv3032A	I6X630_MYCTU	Conserved protein	3	3	1	3	3	3	34.1	34.1	34.1	14.33	129	129	0	13.632	539410	551490	527140	495220	634790	539620	570670	514030	560510	594340	548200	287770	589680	584360	563580	524000	1634300000
I6X7P2	Rv3572	I6X7P2_MYCTU	Uncharacterized protein	3	3	1	3	3	3	27.3	27.3	27.3	18.742	176	176	0	43.235	230800	256340	236130	235200	255640	280760	226410	199860	221830	232140	385760	297580	268300	216420	261580	265390	1863300000
I6X8R5	Rv0203	RV203_MYCTU	Heme-binding protein Rv0203	3	3	1	3	3	3	24.3	24.3	24.3	13.901	136	136	0	23.262	454120	368360	314030	283620	369220	404910	308350	329930	323250	336040	290330	392200	373940	350310	294770	331710	4087500000
I6X961	Rv0461	I6X961_MYCTU	Probable transmembrane protein	3	3	1	3	3	3	16.7	16.7	16.7	18.621	174	174	0	7.9842	329140	378650	290620	277850	331530	335140	307660	253920	299220	339130	349670	186600	337490	329120	326010	319410	1839100000
I6XFA6	lppU	I6XFA6_MYCTU	Lipoprotein LppU	3	3	1	3	3	3	21.1	21.1	21.1	18.133	171	171	0	12.649	318440	353630	258060	212170	313140	332060	300800	214410	236270	279010	230500	252300	286970	236730	228320	215930	1569900000
I6XFZ8	Rv3035	Y3035_MYCTU	Uncharacterized protein Rv3035	3	3	1	3	3	3	11.2	11.2	11.2	42.538	411	411	0	43.45	101870	123110	104510	102240	123720	113810	97398	100720	105960	111630	132290	84095	108450	93546	116220	116240	1202600000
I6XG38	Rv3074	I6XG38_MYCTU	HNH endonuclease	3	3	1	3	3	3	8.5	8.5	8.5	44.949	424	424	0	3.7952	97699	124380	112970	142950	61826	64444	58683	65478	72217	72368	65759	26360	72862	59251	67748	66795	198630000
I6XWG2	moaD2	I6XWG2_MYCTU	Molybdenum cofactor biosynthesis protein MoaD	3	3	1	3	3	3	42.4	42.4	42.4	9.4396	92	92	0	27.904	482560	484980	458990	444300	539560	566860	524390	622020	657750	566890	572960	506200	694160	533040	547610	592950	7244000000
I6Y0Y0	Rv2514c	I6Y0Y0_MYCTU	Uncharacterized protein	3	3	1	3	3	3	17.6	17.6	17.6	17.154	153	153	0	6.9542	530570	585410	564250	585650	722560	537350	622130	494570	683340	626000	613680	402730	640180	588160	647860	505180	1058400000
I6Y120	aroE	I6Y120_MYCTU	Probable shikimate 5-dehydrogenase AroE (5-dehydroshikimate reductase)	3	3	1	3	3	3	10.8	10.8	10.8	27.208	269	269	0	8.3631	341110	423390	356510	365720	512800	424840	413890	358650	419430	523580	401110	310170	473040	429500	441570	416700	4679000000
I6Y2Q7	Rv3136A	I6Y2Q7_MYCTU	Conserved protein	3	3	1	3	3	3	48.2	48.2	48.2	11.727	110	110	0	49.78	128190	142580	122250	91395	109630	110640	106590	83328	115300	129170	160370	67888	134760	117460	120030	116760	1871000000
I6Y3P5	yrbE4B	I6Y3P5_MYCTU	ABC transporter permease	3	3	1	3	3	3	12.5	12.5	12.5	29.563	280	280	0	31.494	273010	339630	334290	307250	315290	311240	268360	303430	301060	363840	484390	145460	355000	347420	401550	389170	1995200000
I6Y4C4	Rv3707c	I6Y4C4_MYCTU	Uncharacterized protein	3	3	1	3	3	3	7.4	7.4	7.4	36.482	336	336	0	5.3628	65883	84393	78501	71458	79847	78318	74882	70837	78050	76196	82473	46316	85536	77774	78173	83393	163730000
I6Y4D2	Rv3717	PEPAM_MYCTU	N-acetylmuramoyl-L-alanine amidase Rv3717	3	3	1	3	3	3	14.9	14.9	14.9	24.836	241	241	0	15.783	208640	219540	219530	194610	245400	250930	232850	222110	257770	262330	249370	272150	282550	245450	234640	254280	1061600000
I6Y4S7	Rv0771	I6Y4S7_MYCTU	Possible 4-carboxymuconolactone decarboxylase (CMD)	3	2	1	3	3	2	22.2	22.2	14.6	16.073	144	144	0	9.8583	964610	1112500	977100	911080	1042000	951270	834910	1014800	939170	973830	870870	1022800	995220	890960	896730	879250	2983200000
I6Y4S9	Rv0776c	I6Y4S9_MYCTU	Uncharacterized protein	3	3	1	3	3	3	15.4	15.4	15.4	28.037	259	259	0	25.508	187420	197210	132840	134250	154980	148000	159970	112680	145800	169290	155240	65914	167530	158720	151100	152620	693280000
I6Y4Y1	Rv0837c	I6Y4Y1_MYCTU	Uncharacterized protein	3	3	1	3	3	3	18.1	18.1	18.1	36.896	342	342	0	62.23	38701	44269	42515	35017	38073	45100	35987	32789	42501	42752	47258	39299	47118	45249	41029	34715	612010000
I6Y8S6	purS	I6Y8S6_MYCTU	Phosphoribosylformylglycinamidine synthase subunit PurS	3	3	1	3	3	3	44.3	44.3	44.3	8.6217	79	79	0	44.811	1541700	1628700	1431900	1578800	1774400	1563600	1364400	1962500	1646400	1607300	1993500	2117800	1884700	1430800	1749900	1569600	108000000000
I6Y8Y8	mog	I6Y8Y8_MYCTU	Molybdenum cofactor synthesis protein	3	3	1	3	3	3	18.1	18.1	18.1	16.188	160	160	0	10.672	1078600	1131100	929300	983440	1186900	962370	940820	1036900	1013900	1165300	1064800	1189100	1120800	1016300	1073900	974930	10185000000
I6Y9F7	lipQ	I6Y9F7_MYCTU	Carboxylesterase	3	3	1	3	3	3	5.9	5.9	5.9	45.249	421	421	0	3.9295	339820	415350	347090	357190	458020	397120	365190	346600	347960	453280	367190	221590	403500	357640	416410	381720	1334100000
I6YA47	Rv2738c	I6YA47_MYCTU	Signal transduction histidine kinase	3	3	1	3	3	3	47.1	47.1	47.1	7.5514	68	68	0	13.994	211170	250530	213510	229860	251910	261160	220860	270510	251910	233480	208550	262550	270830	243840	213890	221520	6965400000
I6YAE2	Rv2843	I6YAE2_MYCTU	Probable conserved transmembrane alanine rich protein	3	3	1	3	3	3	13.3	13.3	13.3	17.767	181	181	0	3.8651	371330	428060	320030	351510	433820	400920	368450	360960	348590	432830	479420	207450	431350	396280	422940	416820	2532400000
I6YCB9	Rv3525c	I6YCB9_MYCTU	Carbonic anhydrase	3	3	1	3	3	3	21.3	21.3	21.3	17.665	174	174	0	31.627	284700	338800	257800	255840	344130	287550	336440	296970	322700	336890	317780	417480	332740	311860	324290	304370	3489500000
I6YCQ7	Rv3675	I6YCQ7_MYCTU	Membrane protein	3	3	1	3	3	3	32.8	32.8	32.8	13.735	125	125	0	80.76	132000	150800	136440	133050	124880	138040	120360	112620	140360	143560	166460	98407	148580	129640	131500	143220	894080000
I6YF08	TB22.2	I6YF08_MYCTU	Probable conserved secreted protein TB22.2	3	3	1	3	3	3	20.3	20.3	20.3	24.406	227	227	0	40.495	440510	534090	528750	525580	543800	424890	520180	469520	509080	419920	458790	586490	437220	473230	396710	430120	5525300000
I6YG51	Rv3437	I6YG51_MYCTU	Membrane protein	3	3	1	3	3	3	29.7	29.7	29.7	17.877	158	158	0	86.023	337400	380920	369150	331090	366970	408530	384800	342590	347860	461740	451710	276960	408680	354590	378870	364280	2398200000
L0T243	Rv0012	L0T243_MYCTU	Probable conserved membrane protein	3	3	1	3	3	3	9.9	9.9	9.9	28.337	262	262	0.0022668	2.2244	1291300	1398700	767340	684260	734690	779080	773910	376600	662030	906420	791860	523300	930340	1077200	828310	952510	3599700000
L7N665	Rv3236c	L7N665_MYCTU	Potassium transporter	3	2	1	3	2	2	7.8	6	6	39.075	385	385	0	8.6374	632470	463230	272610	249960	294700	307270	265770	192760	273580	238560	261210	244280	368760	338020	231480	262380	1001200000
L7N689	trcR	L7N689_MYCTU	Transcriptional regulator	3	3	1	3	3	3	14	14	14	29.209	257	257	0	18.687	91558	104790	98475	107340	80991	85200	73479	71249	94619	87603	90549	54313	87263	84529	106120	96078	574760000
L7N6A4	Rv1000c	L7N6A4_MYCTU	DNA repair protein	3	3	1	3	3	3	13.2	13.2	13.2	22.648	205	205	0	8.0903	167460	203130	160840	183340	160460	167930	145890	149290	184780	192390	206300	49400	206170	167110	204600	173890	474250000
O05310	Rv1209	O05310_MYCTU	Cell division protein DivIVA	3	3	1	3	3	3	20.5	20.5	20.5	13.121	122	122	0	5.2037	1469600	1619900	1593800	1396200	1644500	1500500	1368400	1502500	1525900	1601300	1854700	1050400	1588000	1478900	1645300	1581200	1940500000
O05445	Rv3900c	O05445_MYCTU	Conserved hypothetical alanine rich protein	3	3	1	3	3	3	9.3	9.3	9.3	33.012	311	311	0.0006521	2.6159	115620	246600	136370	128620	166180	192320	190210	101030	154450	179060	126130	106200	182680	189950	116210	155920	488870000
O05446	Rv3899c	O05446_MYCTU	Tat (Twin-arginine translocation) pathway signal sequence containing protein	3	3	1	3	3	3	9.5	9.5	9.5	40.788	410	410	0	32.725	178280	197300	162260	148640	157710	143770	162980	152090	177150	164240	153340	184540	180180	171330	182460	172430	500390000
O05453	esxD	ESXD_MYCTU	ESAT-6-like protein EsxD	3	3	1	3	3	3	34.6	34.6	34.6	11.193	107	107	0	45.221	3420800	3914300	3353600	3087700	4283600	3608700	3287100	4224800	3970400	3461000	3668500	4900500	4082900	3822000	3784600	3688400	25959000000
O05894	rubA	O05894_MYCTU	Rubredoxin	3	3	1	3	3	3	85.5	85.5	85.5	6.1067	55	55	0	21.144	120890	107970	80918	155720	130070	128790	83409	129210	124230	133320	133930	165980	149490	115010	119740	141500	1185300000
O05895	alkB	O05895_MYCTU	Alkane 1-monooxygenase	3	3	1	3	3	3	7	7	7	47.014	416	416	0	5.8279	125890	156560	119040	138750	120870	125690	117420	123860	125780	149610	159110	53075	159670	137100	173910	172160	453930000
O06238	Rv2137c	O06238_MYCTU	Uncharacterized protein	3	3	1	3	3	3	21.2	21.2	21.2	14.965	137	137	0	11.858	1279200	1506900	1484800	1269000	1792900	1534000	1410300	1854800	1852900	1594300	1468800	1827400	1843800	1725800	1448600	1581200	2250100000
O06243	Rv2132	O06243_MYCTU	CopG family transcriptional regulator	3	3	1	3	3	3	76.3	76.3	76.3	8.2401	76	76	0	63.188	255090	240370	228250	248700	330520	314130	270510	289400	298610	315940	308190	449820	294470	252390	270320	293500	3523700000
O06295	lpqJ	O06295_MYCTU	Probable lipoprotein LpqJ	3	3	1	3	3	3	23.1	23.1	23.1	19.309	186	186	0	60.231	191720	194270	148090	203660	191240	206120	155000	188870	186200	197090	298730	181150	222440	164670	221740	201440	1537400000
O06302	hspR	O06302_MYCTU	MerR family transcriptional regulator	3	3	1	3	3	3	22.2	22.2	22.2	14.126	126	126	0	10.125	221220	312610	225350	264690	317000	294430	274040	247420	307530	377880	307440	124790	319310	299160	359300	336710	1860400000
O06359	Rv3649	O06359_MYCTU	DEAD/DEAH box helicase	3	3	1	3	3	3	5.1	5.1	5.1	81.409	771	771	0	11.275	21238	20935	15611	17494	25347	22831	21894	19401	22538	27040	23648	14860	26439	22984	24716	22117	786260000
O06393	ccsA	O06393_MYCTU	Cytochrome C assembly protein	3	3	1	3	3	3	16.7	16.7	16.7	35.053	324	324	0	140.06	208000	253470	220520	172920	175200	167660	147590	146390	175570	179810	185370	73659	210960	203550	208650	208900	3457100000
O06551	omt	O06551_MYCTU	Methyltransferase	3	3	1	3	3	3	11.3	11.3	11.3	30.887	282	282	0	9.7356	295990	360220	272810	281380	381680	357460	365370	214620	297890	434640	368730	177740	364120	321360	366130	353580	1221000000
O06790	Rv1754c	O06790_MYCTU	Conserved protein	3	3	1	3	3	3	6.6	6.6	6.6	60.608	563	563	0	16.312	42310	65807	59265	51191	55785	58226	62333	60644	62206	70473	69320	44820	66518	53760	66267	68885	225440000
O06800	Rv1767	O06800_MYCTU	Alkyl hydroperoxide reductase AhpD	3	3	1	3	3	3	49.6	49.6	49.6	12.491	119	119	0	83.756	541940	581360	489830	489190	520700	454380	491840	376090	460990	495950	419150	362430	480870	478210	395660	423440	2351100000
O07033	Rv3122	O07033_MYCTU	Uncharacterized protein	3	3	1	3	3	3	18.6	18.6	18.6	17.178	156	156	0	15.196	46413	52791	46252	36503	39803	45150	40645	30264	39926	41669	41326	50759	48705	43135	35267	40011	177990000
O07226	Rv0299	Y299_MYCTU	Toxin Rv0299	3	3	1	3	3	3	31	31	31	10.442	100	100	0	8.4601	228370	232380	223870	224500	222800	197230	201260	229670	229520	221530	210660	176880	270330	232890	222810	234870	956630000
O07234	Rv0307c	O07234_MYCTU	Uncharacterized protein	3	3	1	3	3	3	18.1	18.1	18.1	17.182	160	160	0	18.721	184140	237460	199950	188600	258850	228770	225600	176810	218930	291790	285070	76465	257550	234200	277770	236220	1678800000
O07412	yrbE1A	O07412_MYCTU	ABC transporter permease	3	3	1	3	3	3	12.5	12.5	12.5	27.775	265	265	0	30.354	347410	437920	366850	381850	412140	374460	343800	354590	385960	426400	501430	201880	447400	372340	462550	435880	2065700000
O07726	Rv1906c	O07726_MYCTU	Conserved protein	3	3	1	3	3	3	39.1	39.1	39.1	15.536	156	156	0	71.387	378680	383910	336510	386980	393300	411470	344460	550030	426160	419800	431480	536750	494760	397420	456190	433400	5083800000
O07728	Rv1904	O07728_MYCTU	Anti-sigma factor antagonist	3	3	1	3	3	3	23.8	23.8	23.8	14.944	143	143	0	8.4802	786430	981230	911310	859340	827430	684960	766080	635210	844190	900140	751980	358020	828450	721580	828130	887190	2847900000
O07737	Rv1895	Y1895_MYCTU	Probable zinc-binding alcohol dehydrogenase Rv1895	3	3	1	3	3	3	13	13	13	39.479	384	384	0.00032787	2.9757	311320	322470	312970	331190	396860	343810	348110	335000	349850	429050	332470	318460	397910	327580	403110	366500	1229400000
O07741	Rv1891	O07741_MYCTU	Conserved protein	3	3	1	3	3	3	43.7	43.7	43.7	14.109	135	135	0	65.731	182270	171750	163480	140890	163830	167420	207160	187260	168250	152590	168690	165390	193890	151060	154790	163180	2126400000
O07742	Rv1890c	O07742_MYCTU	Uncharacterized protein	3	3	1	3	3	3	16.7	16.7	16.7	22.143	203	203	0	15.633	328780	349000	339990	296950	385180	357310	347880	329700	353110	423580	351260	192140	374760	323770	390460	356560	1498900000
O07750	lppE	LPPE_MYCTU	Probable lipoprotein LppE	3	3	1	3	3	3	27.1	27.1	27.1	14.975	140	140	0	28.059	151160	180770	163020	171090	197910	192100	176700	137410	159130	202940	232200	93998	176760	141660	187580	181080	841570000
O07776	tcrA	TCRA1_MYCTU	Transcriptional regulatory protein TcrA	3	3	1	3	3	3	13.4	13.4	13.4	28.17	253	253	0	30.847	130110	161950	142270	138990	161200	158980	162070	130650	156030	180820	165070	56734	160850	146830	182150	165550	536590000
O07790	yrbE2B	O07790_MYCTU	ABC transporter permease	3	2	1	3	2	2	9.5	4.7	4.7	30.968	295	295	1	-2	108430	129970	120300	111470	92128	86889	78974	84115	95608	99991	90128	44399	117490	110300	103350	109510	146030000
O07810	Rv3813c	O07810_MYCTU	Conserved protein	3	3	1	3	3	3	15	15	15	28.533	273	273	0	36.894	355580	376490	327970	320150	425940	377810	369120	372950	399420	403960	400090	200080	419940	374840	388490	373950	3642600000
O33195	Rv1693	O33195_MYCTU	Uncharacterized protein	3	3	1	3	3	3	96.6	96.6	96.6	6.0947	58	58	0	15.742	352340	341930	296300	294800	308180	323700	278610	305230	317060	306920	378050	303680	390580	316720	354490	338520	5071000000
O33223	Rv1227c	O33223_MYCTU	Probable transmembrane protein	3	3	1	3	3	3	15.8	15.8	15.8	19.388	177	177	0	7.9384	544910	640780	610530	569980	609670	567320	539150	515510	509440	619160	815880	312180	618050	574930	624350	596610	1823600000
O33224	lpqX	O33224_MYCTU	Lipoprotein lpqX	3	3	1	3	3	3	24.3	24.3	24.3	19.513	185	185	0	37.862	95625	124720	109170	106640	143190	140870	140450	93754	115800	153750	154000	86025	138760	120430	140790	120200	341900000
O33248	Rv2113	O33248_MYCTU	Membrane protein	3	3	1	3	3	3	9.8	9.8	9.8	42.394	397	397	0	29.467	269830	342930	293020	281830	296560	315970	315760	272350	330050	337790	366250	180160	369330	325430	365670	333750	2286600000
O33270	Rv0340	O33270_MYCTU	Conserved protein	3	3	1	3	3	3	27.9	27.9	27.9	18.383	179	179	0	36.807	263120	270920	283920	233560	284130	269740	293270	260250	294240	267710	306880	334500	279910	257790	280180	232900	1429600000
O33289	argA	ARGA_MYCTU	Amino-acid acetyltransferase	3	3	1	3	3	3	21.8	21.8	21.8	19.588	174	174	0	32.857	292530	372210	333780	327750	365790	361390	363160	258000	333220	416660	388660	135250	347900	312820	375770	370100	840150000
O33317	Rv2775	O33317_MYCTU	GCN5-related N-acetyltransferase	3	3	1	3	3	3	29.4	29.4	29.4	17.406	153	153	0	32.354	201500	282200	241870	233800	278000	256220	248430	214000	235900	333290	292670	206590	272020	243740	306910	289370	3918700000
O33362	Rv0517	O33362_MYCTU	Possible membrane acyltransferase	3	3	1	3	3	3	7.6	7.6	7.6	48.178	436	436	0	9.5139	138810	156480	138860	127290	140880	133480	122010	122450	136640	132870	132930	90837	132230	129800	140610	136420	973450000
O50392	Rv3363c	O50392_MYCTU	Uncharacterized protein	3	3	1	3	3	3	36.9	36.9	36.9	13.209	122	122	0	48.67	340780	385750	393360	306850	446740	359840	381330	378630	389140	423510	367810	208030	405330	364970	390010	377250	1216100000
O50432	Rv1176c	O50432_MYCTU	PadR family transcriptional regulator	3	3	1	3	3	3	16.4	16.4	16.4	21.077	189	189	0	9.9955	216770	190710	158650	180950	176780	162220	153420	145490	189140	188700	192050	102430	220450	171600	191080	195550	511480000
O50461	relE	RELE_MYCTU	Toxin RelE	3	3	1	3	3	3	25.8	25.8	25.8	11.064	97	97	0	8.2393	182340	208720	142660	201750	203670	200320	171750	169130	200080	181420	232760	255660	246410	181700	204550	188030	2138500000
O53157	Rv1466	O53157_MYCTU	Conserved protein	3	3	1	3	3	3	39.1	39.1	39.1	12.384	115	115	0	41.532	560550	630030	578000	538640	577220	499260	525350	694080	565200	544590	542910	818620	625810	574460	569350	598480	21746000000
O53161	trxA	O53161_MYCTU	Probable thioredoxin TrxA	3	3	1	3	3	3	22.6	22.6	22.6	13.471	124	124	0	20.216	507710	656610	551830	572480	664950	606990	639630	576160	673670	693550	690490	455450	665500	602310	693630	634940	2080100000
O53313	Rv3163c	O53313_MYCTU	ATPase	3	3	1	3	3	3	8.3	8.3	8.3	45.83	423	423	0	8.6676	125110	165320	132170	137890	152360	173620	152590	112410	137170	166990	159110	102770	155240	142290	149560	149430	255700000
O53335	Rv3189	O53335_MYCTU	Uncharacterized protein	3	3	1	3	3	3	18.9	18.9	18.9	22.944	206	206	0	57.484	182550	181310	110670	94406	78805	77523	85162	62609	90232	76185	61553	49393	95140	83353	73081	61953	232640000
O53351	Rv3258c	O53351_MYCTU	Uncharacterized protein	3	3	1	3	3	3	22.7	22.7	22.7	16.811	163	163	0	34.585	183060	194890	177020	162280	210070	183540	177420	196560	204700	192530	204310	267400	235920	224610	208090	232280	8251200000
O53353	whiB2	WHB2A_MYCTU	Transcriptional regulator WhiB2	3	3	1	3	3	3	37.1	37.1	37.1	10.156	89	89	0	23.218	1009800	1092700	1071600	993660	1173500	1058100	1168100	1207300	1092100	997760	1042400	1216400	1235700	1094500	981210	1064900	4103700000
O53361	sapM	O53361_MYCTU	Acid phosphatase	3	3	1	3	3	3	14.4	14.4	14.4	31.807	299	299	0	73.095	1930500	2023200	1832500	1873400	2501900	2006200	2038500	2313700	2301700	2399100	2261300	2220800	2694300	2213600	2322100	2693200	14924000000
O53385	Rv3335c	O53385_MYCTU	Membrane protein	3	3	1	3	3	3	11.1	11.1	11.1	31.293	289	289	0	18.642	311910	343020	262430	209790	259010	274980	244800	193400	224470	275590	263930	101570	323080	320570	296760	303990	846120000
O53431	Rv1083	O53431_MYCTU	Uncharacterized protein	3	3	1	3	3	3	37.5	37.5	37.5	9.2955	88	88	0	43.025	261730	241480	168830	120500	129600	160350	150800	87703	150380	139860	149410	136930	219360	195350	150360	169810	1038600000
O53467	higA2	HIGA2_MYCTU	Putative antitoxin HigA2	3	3	1	3	3	3	36.6	36.6	36.6	11.292	101	101	0	74.29	363220	345080	344700	344040	367780	292090	361910	389840	352550	337530	438460	301040	402650	314020	347970	339580	2274900000
O53478	Rv2034	HTHAR_MYCTU	HTH-type transcriptional regulator Rv2034	3	3	1	3	3	3	36.4	36.4	36.4	11.856	107	107	0	16.653	72874	84730	81194	80315	100710	90748	87652	81447	86102	84782	84285	56247	93822	74238	80721	75731	399350000
O53491	Rv2049c	O53491_MYCTU	Uncharacterized protein	3	3	1	3	3	3	64.9	64.9	64.9	7.8296	74	74	0	118.26	153600	165340	166960	155600	141710	146070	124610	233830	171090	144000	134120	163390	148440	143120	132770	143690	2837700000
O53495	fxsA	O53495_MYCTU	Probable transmembrane protein FxsA	3	3	1	3	3	3	15.4	15.4	15.4	18.118	175	175	0	4.8517	305180	346180	266630	276460	262360	257490	247410	244440	292920	309110	279310	194210	329200	311020	310470	304240	922030000
O53503	Rv2169c	O53503_MYCTU	Membrane protein	3	3	1	3	3	3	23.9	23.9	23.9	14.571	134	134	0	19.489	455720	466420	489770	452330	465920	421120	430920	604440	496490	466200	734110	293870	497310	422470	593690	511220	3445500000
O53504	Rv2170	O53504_MYCTU	Acetyltransferase	3	3	1	3	3	3	16	16	16	22.944	206	206	0	23.46	207460	271600	233580	245330	285940	272490	280260	195640	269430	337910	308150	118930	296710	258870	313060	279950	1831700000
O53520	Rv2186c	O53520_MYCTU	Polyketide cyclase / dehydrase and lipid transport	3	3	1	3	3	3	19.4	19.4	19.4	14.574	129	129	0	4.4338	715350	793880	685790	744430	928090	788090	748950	694810	842010	863190	862080	814950	878310	699780	828200	758450	6026700000
O53534	Rv2260	O53534_MYCTU	Uncharacterized protein	3	3	1	3	3	3	12.3	12.3	12.3	22.137	211	211	0	7.4813	3680200	4140200	4212300	3467300	4360500	3427800	3636700	4273000	4543600	3637000	4203200	4865200	4623300	4103400	4003900	3815900	36023000000
O53716	Rv0381c	O53716_MYCTU	Uncharacterized protein	3	3	1	3	3	3	10.3	10.3	10.3	31.234	302	302	0	9.1963	136060	170520	152290	145940	174770	176880	164930	127310	164180	188900	195230	101120	167320	160720	183210	163050	422120000
O53836	Rv0825c	O53836_MYCTU	Conserved protein	3	3	1	3	3	3	17.4	17.4	17.4	23.442	213	213	0	8.7324	49930	58132	54371	46731	71016	70216	73461	48974	59126	74577	60398	34226	66909	59913	63055	62358	280080000
O53907	impA	IMPA_MYCTU	Probable inositol 1-monophosphatase ImpA	3	3	1	3	3	3	21.5	21.5	21.5	27.979	270	270	0	57.347	155460	204350	161430	164370	227170	206540	196560	145250	176940	250440	244370	74751	214010	176360	225480	206270	1016200000
O53925	Rv1678	O53925_MYCTU	Probable integral membrane protein	3	3	1	3	3	3	10	10	10	31.637	300	300	0	9.7755	361020	531880	354980	303220	457540	463010	392850	279900	368080	449230	516910	145440	469270	433130	478110	408660	676780000
O69711	nmtR	NMTR_MYCTU	HTH-type transcriptional regulator NmtR	3	3	1	3	3	3	50.8	50.8	50.8	12.835	120	120	0	71.89	234040	270780	272740	241500	394450	357310	325670	343740	347430	364540	347060	497730	394880	346700	393620	321340	2047700000
O69717	vapB50	VPB50_MYCTU	Putative antitoxin VapB50	3	3	1	3	3	3	30.8	30.8	30.8	14.219	130	130	0	34.63	192170	256680	275260	308930	317490	315520	337220	390280	338110	349900	372100	442480	330300	250390	324600	262790	1354300000
O69719	tadA	O69719_MYCTU	tRNA-specific adenosine deaminase	3	3	1	3	3	3	25	25	25	15.877	152	152	0	26.599	148870	177020	144950	148600	165900	170680	173790	145170	182470	188760	158160	185260	196550	162530	174470	182670	665960000
O69726	Rv3760	Y3760_MYCTU	Uncharacterized membrane protein Rv3760	3	3	1	3	3	3	33.3	33.3	33.3	12.196	117	117	0	45.268	564730	598080	404320	404730	496270	565530	475980	321680	453350	506200	520740	208370	589370	550940	526950	534820	4230700000
O69730	tcrX	TCRX_MYCTU	Probable transcriptional regulatory protein TcrX	3	3	1	3	3	3	19.7	19.7	19.7	25.843	234	234	0	22.393	208740	251920	213450	251590	245950	239490	211300	221280	230000	261810	323090	127880	285660	208640	271640	258920	964170000
O69731	Rv3766	Y3766_MYCTU	Uncharacterized protein Rv3766	3	3	1	3	3	3	8.4	8.4	8.4	30.021	274	274	0.00032852	3.1605	104890	115170	95271	97067	131220	130220	124400	103810	134120	141180	138580	63083	158940	148500	138540	141130	239870000
P71599	Rv0029	P71599_MYCTU	Uncharacterized protein	3	3	1	3	3	3	8.8	8.8	8.8	39.591	365	365	0	5.442	89041	105740	92234	83281	102740	108930	97274	75867	114130	103760	85391	43808	121630	104100	101940	105200	264470000
P71650	mazF9	MAZF9_MYCTU	Endoribonuclease MazF9	3	3	1	3	3	3	32.2	32.2	32.2	12.891	118	118	0	23.014	219330	217490	186100	166090	258510	224940	220420	189900	200320	193410	211360	250370	225710	190380	188240	182650	1117000000
P71767	Rv1487	P71767_MYCTU	Conserved membrane protein	3	3	1	3	3	3	19.4	19.4	19.4	15.159	144	144	0	7.4655	549660	704280	565430	557380	739000	692260	663200	499350	593970	783290	827000	420860	708300	606900	692030	689470	4313900000
P71840	Rv0787	P71840_MYCTU	Uncharacterized protein	3	3	1	3	3	3	12.5	12.5	12.5	34.182	319	319	0	32.123	327600	346550	373600	374350	402780	339150	326250	478860	371410	363520	411870	576150	393200	358920	338890	385790	1702700000
P71894	uspC	P71894_MYCTU	Probable periplasmic sugar-binding lipoprotein UspC	3	3	1	3	3	3	5.5	5.5	5.5	47.022	440	440	0	4.4522	72814	72288	57259	67515	75756	96424	70476	46978	78225	78093	90866	49871	86483	74573	83983	74389	87001000
P71985	Rv1727	P71985_MYCTU	Uncharacterized protein	3	3	1	3	3	3	24.3	24.3	24.3	19.91	189	189	0	54.611	339920	383390	304200	344080	318770	268130	271380	283740	314900	358010	320580	311190	349530	274850	329040	310480	3071600000
P72049	rfbD	P72049_MYCTU	Probable O-antigen/lipopolysaccharide transport integral membrane protein ABC transporter RfbD	3	3	1	3	3	3	8.6	8.6	8.6	32.336	280	280	0	27.776	74985	100070	84883	128530	131390	114770	91673	113620	111000	127340	151300	47564	106400	90069	135530	118260	556720000
P95006	vapB19	VPB19_MYCTU	Putative antitoxin VapB19	3	3	1	3	3	3	31.8	31.8	31.8	9.4535	85	85	0	7.3392	161750	186480	173400	161810	182460	174220	179570	187350	196580	191030	201650	309520	205310	182430	182810	180180	425430000
P95161	ureD	P95161_MYCTU	Probable urease accessory protein UreD	3	3	1	3	3	3	23.1	23.1	23.1	22.335	208	208	0	27.744	80852	112560	86306	84375	76710	91640	80734	50895	81714	91078	62255	60522	88412	82246	74025	84324	637720000
P95215	Rv0258c	P95215_MYCTU	Uncharacterized protein	3	3	1	3	3	3	19.9	19.9	19.9	16.047	151	151	0	9.5264	119390	135130	122140	113380	274790	243580	268970	174030	189640	231930	210950	121000	212270	195100	213410	192260	752150000
P95217	Rv0260c	P95217_MYCTU	Bifunctional uroporphyrinogen-III synthetase/response regulator domain protein	3	3	1	3	3	3	6.3	6.3	6.3	40.732	381	381	0	3.2527	222520	233930	160230	299410	306520	300510	228750	139630	266950	261040	279350	184660	308050	224060	304520	251650	802230000
P95221	Rv0264c	P95221_MYCTU	Uncharacterized protein	3	3	1	3	3	3	22.9	22.9	22.9	22.465	210	210	0	46.344	668990	936500	841990	750820	828710	737630	886620	472720	782310	989690	886410	606930	716150	699610	753000	652460	8208800000
P95225	Rv0268c	Y268_MYCTU	Putative antitoxin Rv0268c	3	3	1	3	3	3	13	13	13	19.46	169	169	0	6.1082	4021900	3221100	1773700	1119400	926660	1288000	1392900	636270	937520	1174100	1054600	508250	1756600	1943500	1067500	1440200	4989300000
P95272	mazF5	MAZF5_MYCTU	Probable endoribonuclease MazF5	3	3	1	3	3	3	26.6	26.6	26.6	11.82	109	109	0	26.552	316560	348640	336020	325120	331360	324340	359610	388350	364310	383200	334090	442700	381740	337400	318850	343240	2865600000
P96266	Rv0420c	P96266_MYCTU	Membrane protein	3	3	1	3	3	3	27.2	27.2	27.2	15.131	136	136	0	25.217	63059	71249	67496	57277	55002	52914	54775	50540	57968	50643	50807	32154	58666	48340	57953	52306	297920000
P96358	Rv1043c	P96358_MYCTU	Uncharacterized protein	3	3	1	3	3	3	10.3	10.3	10.3	36.089	341	341	0.00032723	2.8231	84893	92560	65340	55525	49932	62668	63895	42305	53436	63261	55780	24371	68088	69001	56794	56304	93100000
P96368	trcS	P96368_MYCTU	Histidine kinase	3	2	1	3	2	2	9.2	7.1	7.1	54.59	509	509	0	32.519	11927	12813	10587	13156	7708	10969	8622.2	7097.9	8811	9066.3	11397	5112	9924.3	12015	12370	10662	60427000
P96381	Rv1019	P96381_MYCTU	Probable transcriptional regulatory protein (Probably TetR-family)	3	3	1	3	3	3	19.3	19.3	19.3	21.701	197	197	0	35.78	410510	436390	381350	476350	540000	500860	461250	513580	533200	678390	709650	661790	594720	467930	493800	510230	2409700000
P96819	Rv0142	P96819_MYCTU	Uncharacterized protein	3	3	1	3	3	3	7.8	7.8	7.8	33.055	308	308	0.00032776	2.9611	224650	401940	413120	691530	741580	682590	529830	867950	847510	935070	1032300	170580	622890	376110	920260	705180	5590400000
P96859	Rv3577	P96859_MYCTU	Uncharacterized protein	3	3	1	3	3	3	12.8	12.8	12.8	30.925	288	288	0	15.76	78780	113040	94894	88290	108310	105550	108140	69629	107490	123420	118510	38297	109550	101030	124830	121910	432210000
P96876	Rv3271c	P96876_MYCTU	Membrane protein	3	3	1	3	3	3	13.5	13.5	13.5	23.633	222	222	0	17.762	256660	264030	165240	177550	163870	187420	147790	117630	168220	177280	212810	128960	200280	182110	224430	207310	2418400000
P96882	Rv3277	P96882_MYCTU	Membrane protein	3	3	1	3	3	3	10.7	10.7	10.7	30.078	272	272	0	6.7776	94155	114410	91896	90372	109290	103060	107150	93634	105770	123600	122250	69113	128510	115670	112330	114630	861270000
P96903	lpqC	P96903_MYCTU	Esterase	3	3	1	3	3	3	13.5	13.5	13.5	31.368	304	304	0	18.42	180490	268650	173990	220390	235180	244000	193470	157080	215540	278980	255020	114950	210490	206320	259850	219460	1764900000
P9WF19	vapB5	VAPB5_MYCTU	Putative antitoxin VapB5	3	3	1	3	3	3	36	36	36	9.4927	86	86	0	10.727	286060	263150	212760	214010	208010	226760	217620	205650	206890	211790	214070	226630	253270	235300	206290	212550	831000000
P9WF53	vapC44	VPC44_MYCTU	Ribonuclease VapC44	3	3	1	3	3	3	31	31	31	15.834	142	142	0	44.913	121010	154060	134840	131540	148690	149980	148620	128860	136380	173090	158440	117450	151260	131570	155400	130290	1680700000
P9WF59	vapC41	VPC41_MYCTU	Ribonuclease VapC41	3	3	1	3	3	3	26	26	26	16.026	146	146	0	29.562	271880	336240	256970	287280	362690	304780	328190	286840	311100	443820	361120	344850	377550	347490	361580	334720	704790000
P9WF69	vapC33	VPC33_MYCTU	Ribonuclease VapC33	3	3	1	3	3	3	27.3	27.3	27.3	15.905	143	143	0	26.799	588140	683000	639370	617920	674250	641790	645570	737660	719380	769190	739460	439610	716810	663100	716210	639790	5577200000
P9WF81	vapC28	VPC28_MYCTU	Ribonuclease VapC28	3	3	1	3	3	3	27.8	27.8	27.8	14.533	133	133	0	43.322	288400	310720	290440	296440	351950	346970	269550	323450	303840	315040	330570	294100	361630	307590	310910	281230	1625900000
P9WF87	vapC24	VPC24_MYCTU	Ribonuclease VapC24	3	3	1	3	3	3	26.9	26.9	26.9	16.426	145	145	0	39.428	148050	179530	174060	172840	190980	178980	195590	154160	206010	212920	178390	101460	217860	185880	190810	180950	1547800000
P9WF91	vapC21	VPC21_MYCTU	Ribonuclease VapC21	3	3	1	3	3	3	21.7	21.7	21.7	15.773	138	138	0	6.4922	195700	180040	174560	173420	184470	178890	167010	162280	188880	191100	196440	243860	207320	185960	199960	176780	604980000
P9WFA5	vapC11	VPC11_MYCTU	Ribonuclease VapC11	3	3	1	3	3	3	18.7	18.7	18.7	14.651	134	134	0	7.8442	512830	561200	465710	461430	597310	495410	426570	465180	447630	588600	500000	545010	582290	486130	496290	446760	1245900000
P9WFA9	vapC9	VAPC9_MYCTU	Ribonuclease VapC9	3	3	1	3	3	3	23.6	23.6	23.6	13.859	127	127	0	20.373	139910	189050	138480	131840	195220	151890	177550	126790	172430	193980	138730	131130	186110	152200	167970	148170	900740000
P9WFE9	ureB	URE2_MYCTU	Urease subunit beta	3	3	1	3	3	3	37.5	37.5	37.5	11.19	104	104	0	26.271	294980	290940	259540	233120	247770	255350	240900	253550	260490	276130	240600	341870	297010	273800	244240	259460	2018300000
P9WFM3	Rv1101c	Y1101_MYCTU	UPF0118 membrane protein Rv1101c	3	3	1	3	3	3	10.9	10.9	10.9	41.716	385	385	0	37.935	385560	444110	355660	326110	408330	415940	424140	296850	356010	449920	562980	124400	482860	415150	420260	414770	2793100000
P9WFP9	Rv2556c	Y2556_MYCTU	UPF0047 protein Rv2556c	3	3	1	3	3	3	16.5	16.5	16.5	14.355	133	133	0	11.271	1184800	1454000	1094100	1226900	1826800	1533300	1484500	1578300	1497700	1794300	1599100	1976900	1674400	1534300	1543900	1689600	12708000000
P9WFS5	Rv0625c	Y625_MYCTU	TVP38/TMEM64 family membrane protein Rv0625c	3	3	1	3	3	3	10.2	10.2	10.2	25.212	246	246	0	34.744	741310	885760	759160	750900	583050	643640	623560	573300	600490	620260	761820	551690	646750	561100	763910	690420	1157700000
P9WG21	drrC	DRRC_MYCTU	Probable doxorubicin resistance ABC transporter permease protein DrrC	3	3	1	3	3	3	11.2	11.2	11.2	29.593	276	276	0	12.583	124690	160030	125080	128680	127430	126930	104760	116470	117260	136570	131280	66270	145300	121310	134460	138110	1046200000
P9WG51	Rv1401	Y1401_MYCTU	Uncharacterized membrane protein Rv1401	3	3	1	3	3	3	13.4	13.4	13.4	27.39	261	261	0	11.108	134760	166790	137800	146500	179400	169850	152620	134720	154510	191470	195230	72030	170390	144490	182690	172740	1884300000
P9WGC3	Rv3284	Y3284_MYCTU	Uncharacterized SufE-like protein Rv3284	3	3	1	3	3	3	32.2	32.2	32.2	15.395	143	143	0	24.981	284150	332140	372370	396550	427010	318410	326020	575360	387960	392390	553860	520410	418640	371820	468310	362100	10332000000
P9WGF7	Rv1739c	Y1739_MYCTU	Probable sulfate transporter Rv1739c	3	3	1	3	3	3	4.6	4.6	4.6	59.366	560	560	0	10.207	15212	19713	11708	14949	16316	22143	15761	12535	19383	24760	24660	9373.8	21470	18423	19351	19719	101760000
P9WGH1	sigC	RPSC_MYCTU	ECF RNA polymerase sigma factor SigC	3	3	1	3	3	3	17.8	17.8	17.8	19.965	185	185	0	28.167	276030	304490	255350	238470	458880	349480	382190	253300	311060	363750	316750	96642	418230	366210	350550	353580	847930000
P9WH47	rpsR2	RS182_MYCTU	30S ribosomal protein S18 2	3	3	1	3	3	3	36.4	36.4	36.4	9.6961	88	88	0	12.325	119040	146750	118850	124480	148740	134360	137970	114950	122810	158760	147310	124800	129210	112590	135540	135940	546660000
P9WH99	rpmF	RL32_MYCTU	50S ribosomal protein L32	3	3	1	3	3	3	40.4	40.4	40.4	6.5066	57	57	0	14.205	4870000	4758500	3796500	4345100	4276300	4577800	4051400	3946200	4027200	4888600	5141100	2676400	5490000	4276600	4763000	5067400	38339000000
P9WHA3	rpmD	RL30_MYCTU	50S ribosomal protein L30	3	3	1	3	3	3	41.5	41.5	41.5	7.3465	65	65	0	41.819	8737400	7874800	7108800	7717300	10172000	7228200	7511100	9273000	8228800	6828900	7329500	7503800	8165300	6863200	5921700	5319700	52453000000
P9WHG7	parE1	PARE1_MYCTU	Toxin ParE1	3	3	1	3	3	3	29.6	29.6	29.6	11.301	98	98	0	10.112	186520	223240	172470	200250	219450	238380	189500	227210	216830	224390	223660	254350	258980	215660	232550	228920	748680000
P9WHR5	caeB	CAEB_MYCTU	Carboxylesterase B	3	3	1	3	3	3	7.1	7.1	7.1	55.077	520	520	0	29.415	50407	58945	42708	38798	48277	50348	39920	34716	43666	39829	46555	48188	55353	47547	45246	48398	203740000
P9WHU5	ripB	RIPB_MYCTU	Peptidoglycan endopeptidase RipB	3	3	1	3	3	3	14.5	14.5	14.5	24.624	241	241	0	8.2844	87004	106060	96075	85617	106940	97144	99541	102400	110810	119920	106200	149140	121930	106740	115210	114930	205280000
P9WHZ7	ppe40	PPE40_MYCTU	Uncharacterized PPE family protein PPE40	3	3	1	3	3	3	5.2	5.2	5.2	58.39	615	615	0	14.415	219480	263160	257770	235760	319270	298830	311290	272270	319570	331340	345010	225630	301030	250500	277160	270330	627300000
P9WI23	ppe20	PPE20_MYCTU	Uncharacterized PPE family protein PPE20	3	3	1	3	3	3	7.8	7.8	7.8	55.403	539	539	0	40.242	122120	145370	128400	117890	160400	147530	144970	123960	147700	182000	155150	74552	168490	150720	152410	157130	1075200000
P9WI51	rpe	RPE_MYCTU	Ribulose-phosphate 3-epimerase	3	3	1	3	3	3	24.5	24.5	24.5	23.774	229	229	0	137.19	1431700	1789400	1629800	1768200	1685400	1409200	1421200	1830800	1549600	1839000	1756000	1995100	1737100	1495600	1713500	1729700	43104000000
P9WI93	Rv1159.1	PHS_MYCTU	Putative pterin-4-alpha-carbinolamine dehydratase	3	3	1	3	3	3	47.9	47.9	47.9	10.38	94	94	0	175.21	1005600	813360	763520	805000	1114300	970920	908610	1008200	931720	945150	866680	1977300	1121500	909790	852370	813550	28512000000
P9WIA1	ptpA	PTPA_MYCTU	Probable low molecular weight protein-tyrosine-phosphatase	3	3	1	3	3	3	27	27	27	17.892	163	163	0	53.421	365560	465060	428100	375400	471480	349110	405210	503380	461240	422190	497100	501690	493540	369140	430080	349380	5987700000
P9WIJ3	def	DEF_MYCTU	Peptide deformylase	3	3	1	3	3	3	35.5	35.5	35.5	20.939	197	197	0	46.174	1148700	1391700	1387600	1303300	1384200	1248800	1357100	1293900	1307500	1490500	1469800	629330	1410600	1253600	1415400	1377700	20700000000
P9WIM9	mtc28	PR28_MYCTU	Proline-rich 28 kDa antigen	3	3	1	3	3	3	12.9	12.9	12.9	31.923	310	310	0	4.5028	31258	35499	27615	25994	32578	32479	35498	29621	30474	33516	25568	26824	29516	29457	26936	29290	1346300000
P9WIP3	menA	MENA_MYCTU	1,4-dihydroxy-2-naphthoate octaprenyltransferase	3	3	1	3	3	3	8.6	8.6	8.6	30.014	292	292	0	5.5427	501830	684360	469900	486410	507190	556130	490840	386710	476970	645280	617470	248400	567410	579010	598440	576960	2594700000
P9WIP5	mbtH	MBTH_MYCTU	Protein MbtH	3	3	1	3	3	3	35.2	35.2	35.2	8.0818	71	71	0	8.1369	4028800	3337100	2215300	3005700	5518900	4326600	3586400	4522900	4289500	3858700	3263300	3784700	5837800	5335900	3815500	3855700	48272000000
P9WIW9	nuoN	NUON_MYCTU	NADH-quinone oxidoreductase subunit N	3	3	1	3	3	3	9.6	9.6	9.6	55.342	531	531	0	125.47	675300	1006700	744290	848760	829160	800730	693580	600110	683420	925750	993300	343490	757420	663670	874390	873460	22632000000
P9WJ23	vapB39	VPB39_MYCTU	Antitoxin VapB39	3	3	1	3	3	3	77	77	77	7.9938	74	74	0	36.145	898280	1083800	981790	947240	1006100	1066100	943500	1130300	976800	1097300	1022700	1394000	1210200	894030	978230	973170	11531000000
P9WJ35	vapB30	VPB30_MYCTU	Antitoxin VapB30	3	3	1	3	3	3	44	44	44	9.1394	84	84	0	13.753	158140	193470	171140	182930	202790	190400	169900	188100	187940	206660	178430	302750	200890	178630	157040	159240	1947500000
P9WJ41	vapB24	VPB24_MYCTU	Putative antitoxin VapB24	3	3	1	3	3	3	41.6	41.6	41.6	9.1382	77	77	0	10.946	143830	138030	117520	109830	140970	150320	135830	126500	136690	148030	130230	109180	150740	135550	140690	134580	442660000
P9WJ43	vapB21	VPB21_MYCTU	Antitoxin VapB21	3	3	1	3	3	3	30.7	30.7	30.7	9.4937	88	88	0.00065253	2.6506	182780	213970	164350	168360	210580	186830	176650	197740	184890	207690	176590	250670	197980	199770	185470	216420	1611500000
P9WJ45	vapB20	VPB20_MYCTU	Antitoxin VapB20	3	3	1	3	3	3	35.6	35.6	35.6	8.1991	73	73	0	6.0329	414940	484650	394200	426610	430390	367280	390160	384820	433890	428170	375800	529080	467570	415250	396880	379770	1177300000
P9WJ89	mazE5	MAZE5_MYCTU	Antitoxin MazE5	3	3	1	3	3	3	36.8	36.8	36.8	13.592	125	125	0	72.831	201890	199240	151780	138180	149800	160680	164870	137220	145900	168860	165070	252460	178440	179370	154770	149830	2007800000
P9WJ91	mazE4	MAZE4_MYCTU	Probable antitoxin MazE4	3	3	1	3	3	3	44	44	44	11.205	100	100	0	43.944	240040	287290	249270	257060	283510	277470	263630	288750	264990	304440	275040	472320	308550	268530	263770	279350	3156300000
P9WJD7	espC	ESPC_MYCTU	ESX-1 secretion-associated protein EspC	3	3	1	3	3	3	26.2	26.2	26.2	10.795	103	103	0	7.7361	163290	209520	158620	157200	240620	222910	240920	149620	182850	249070	232190	236640	213270	196550	189440	151400	1244700000
P9WJT3	mmpS2	MMPS2_MYCTU	Probable transport accessory protein MmpS2	3	3	1	3	3	3	18.6	18.6	18.6	15.676	145	145	0	6.9306	265870	290040	256520	225070	242220	268110	236660	196130	238760	271810	303600	153960	258890	235970	263020	247080	475960000
P9WJU3	mmpL9	MMPL9_MYCTU	Probable transport protein MmpL9	3	3	1	3	3	3	3.2	3.2	3.2	104.61	962	962	0	10.076	9388.3	12843	8127.7	9535.6	13321	9390.4	10390	6791.7	11472	11384	13008	6514.1	10956	11085	13105	11514	17010000
P9WJY3	Rv1410c	MFS55_MYCTU	MFS-type drug efflux transporter P55	3	3	1	3	3	3	5.6	5.6	5.6	54.688	518	518	0	54.395	2844600	3629900	2292200	2469700	2790400	2872400	2338900	1909200	2271700	3269400	3343500	1587400	2925500	2665800	2960100	3217200	10473000000
P9WK41	lprI	LPRI_MYCTU	Putative lipoprotein LprI	3	3	1	3	3	3	22.3	22.3	22.3	21.624	197	197	0	35.455	79652	100440	112290	100570	89578	90089	83961	92781	97152	90618	90826	51996	101930	88969	94877	109510	392850000
P9WK57	lpqV	LPQV_MYCTU	Putative lipoprotein LpqV	3	3	1	3	3	3	26.6	26.6	26.6	14.11	139	139	0	35.141	139270	156960	138790	138970	160870	144410	150130	131930	134810	175400	147720	102870	172890	160270	168960	144690	464980000
P9WK69	lppP	LPPP_MYCTU	Putative lipoprotein LppP	3	3	1	3	3	3	17.1	17.1	17.1	18.86	175	175	0	9.8087	297420	353660	314880	303390	401990	363160	350280	312960	329360	418760	385120	308390	388310	343210	373680	357990	2204600000
P9WL41	vapB43	VPB43_MYCTU	Antitoxin VapB43	3	3	1	3	3	3	40	40	40	9.0452	85	85	0	7.9553	673460	834380	686300	716650	643080	682160	737030	598410	708930	772870	802070	743500	818960	640900	753770	784550	64431000000
P9WL47	Rv2658c	Y2658_MYCTU	Uncharacterized protein Rv2658c	3	3	1	3	3	3	35.8	35.8	35.8	13.314	120	120	0	37.648	367500	411160	378010	359690	445070	453300	420840	357230	444870	420600	386230	418910	536080	429830	489730	431970	5527600000
P9WL59	Rv2633c	Y2633_MYCTU	Uncharacterized protein Rv2633c	3	3	1	3	3	3	14.9	14.9	14.9	18.242	161	161	0	11.439	54899	71023	64215	82383	85248	75311	62941	90946	84117	64751	66106	38627	91964	66480	82297	85472	416760000
P9WLD3	Rv2304c	Y2304_MYCTU	Uncharacterized protein Rv2304c	3	3	1	3	3	3	55.1	55.1	55.1	7.4111	69	69	0	17.148	108470	138170	91592	82317	96888	95235	99177	109940	105190	84277	107230	137200	129510	115880	103020	106250	319330000
P9WLD5	Rv2302	Y2302_MYCTU	Uncharacterized protein Rv2302	3	3	1	3	3	3	37.5	37.5	37.5	8.5904	80	80	0	32.145	4009600	4061100	4172400	4245200	5106900	4575400	4520400	4554700	4897500	4756700	5806900	6591400	4974900	4518400	4502500	5064700	44630000000
P9WLD7	Rv2300c	Y2300_MYCTU	Probable metallo-hydrolase Rv2300c	3	3	1	3	3	3	9.4	9.4	9.4	34.352	310	310	0	26.203	205730	238000	195900	203810	248150	217130	219240	187470	195310	235560	241500	144130	220030	182690	195290	208140	521250000
P9WLK7	Rv2079	Y2079_MYCTU	Uncharacterized protein Rv2079	3	3	1	3	3	3	6.6	6.6	6.6	69.822	656	656	0	24.195	66417	123970	77626	79326	81700	66954	69335	76608	74041	69680	79330	75022	82565	78758	74229	74747	222750000
P9WLU3	vapB11	VPB11_MYCTU	Antitoxin VapB11	3	3	1	3	3	3	43.1	43.1	43.1	8.2413	72	72	0	8.0972	389750	473510	403530	460850	502110	421950	405100	478850	450780	478430	449900	585290	520200	464590	471750	500160	3595900000
P9WLY1	Rv1417	Y1417_MYCTU	Uncharacterized protein Rv1417	3	3	1	3	3	3	25.3	25.3	25.3	16.383	154	154	0	43.145	110170	150900	133800	134700	159740	148370	136460	164740	147930	180360	204490	63898	172090	154410	185550	170790	1498600000
P9WM01	Rv1362c	Y1362_MYCTU	Uncharacterized protein Rv1362c	3	3	1	3	3	3	25.5	25.5	25.5	23.503	220	220	0	87.415	446800	528930	458540	489890	602210	556840	456520	543250	504240	539630	815210	308690	561180	431810	633580	542960	3445800000
P9WM27	Rv1322	Y1322_MYCTU	Uncharacterized protein Rv1322	3	3	1	3	3	3	45.9	45.9	45.9	11.334	98	98	0	14.41	83842	72666	47311	46808	43041	55687	53142	38285	50962	51715	48198	55970	67776	65910	51946	56140	295070000
P9WM31	Rv1303	Y1303_MYCTU	Uncharacterized protein Rv1303	3	3	1	3	3	3	19.3	19.3	19.3	16.895	161	161	0	58.046	591400	648750	376480	421260	367220	485390	410560	363110	345450	416750	338960	162690	494430	563720	401980	451810	2938900000
P9WM79	Rv0574c	Y0574_MYCTU	Probable polyglutamine synthesis accessory protein Rv0574c	3	3	1	3	3	3	11.6	11.6	11.6	41.547	380	380	0	33.112	103280	148470	119410	112400	155510	144220	173300	90748	129830	187000	164360	55522	151870	135320	143180	114600	415250000
P9WMD3	Rv1353c	Y1353_MYCTU	Uncharacterized HTH-type transcriptional regulator Rv1353c	3	3	1	3	3	3	11.1	11.1	11.1	28.253	261	261	0	6.1348	87857	91636	74424	79766	88610	85696	74292	75427	85808	88436	74502	47248	101380	86688	90096	84647	446490000
P9WMG7	Rv0494	Y494_MYCTU	Uncharacterized HTH-type transcriptional regulator Rv0494	3	3	1	3	3	3	18.2	18.2	18.2	26.014	242	242	0	37.381	121460	134370	110210	114740	130870	115610	111680	109910	120060	128120	122600	105650	129630	114640	113240	113240	832460000
P9WML1	Rv1262c	YHI2_MYCTU	Uncharacterized HIT-like protein Rv1262c	3	3	1	3	3	3	22.9	22.9	22.9	15.681	144	144	0	18.358	68028	78891	52200	71237	61104	64593	65154	65669	76174	64721	75539	38022	84937	73189	81372	77091	442940000
P9WMM9	hisE	HIS2_MYCTU	Phosphoribosyl-ATP pyrophosphatase	3	3	1	3	3	3	45.2	45.2	45.2	10.274	93	93	0	38.022	1922600	1964200	1896900	1853000	2403800	2055700	2170400	2131300	2015600	2145400	2166500	2262500	2239800	2061800	1882000	1998000	18082000000
P9WMW5	wecA	WECA_MYCTU	Decaprenyl-phosphate N-acetylglucosaminephosphotransferase	3	3	1	3	3	3	6.4	6.4	6.4	42.257	404	404	0	4.3937	264810	341380	256980	275270	302640	322310	279040	211930	259720	374520	402500	138830	338760	286840	377070	370880	945030000
P9WMX5	pimF	GLYTR_MYCTU	Putative glycosyltransferases	3	3	1	3	3	3	8.5	8.5	8.5	38.095	342	342	0	13.579	116820	133120	115830	119730	127940	122110	107000	124970	132650	119040	164400	110040	134990	100530	139700	127020	675680000
P9WN55	gcvH	GCSH_MYCTU	Glycine cleavage system H protein	3	3	1	3	3	3	18.7	18.7	18.7	14.237	134	134	0	24.989	8308100	10263000	8716300	8386900	12633000	10257000	9317700	11603000	12057000	8782300	10990000	10239000	11293000	10467000	10433000	9437500	72508000000
P9WNF3	mpt83	MP83_MYCTU	Cell surface glycolipoprotein MPT83	3	3	1	3	3	3	25.9	25.9	25.9	22.07	220	220	0	76.059	534180	699580	475490	468460	632030	553330	569480	485040	519530	900560	842750	813850	607330	617040	535760	647840	6820500000
P9WNF5	mpt70	MP70_MYCTU	Immunogenic protein MPT70	3	3	1	3	3	3	29	29	29	19.072	193	193	0	156.03	1211400	1361100	1120400	1094400	1899700	1298800	1558000	957500	1773800	3527000	1983500	3863000	1658200	1775700	1734500	1894000	17535000000
P9WNS9	dtd	DTD_MYCTU	D-aminoacyl-tRNA deacylase	3	2	1	3	3	2	28	28	23.1	15.116	143	143	0	53.426	971580	1173500	1091300	1222800	1296200	1060900	1129500	853650	1239400	1349600	1358600	1757500	1276100	1111000	1355000	1252800	2108100000
P9WP41	cut2	CUT2_MYCTU	Probable cutinase cut2	3	3	1	3	3	3	12.2	12.2	12.2	23.926	230	230	0	60.645	721600	907800	778090	849310	1006600	994000	897790	773970	762760	1123700	1174100	1255100	857220	644740	798380	779120	6534700000
P9WP63	crcB1	CRCB1_MYCTU	Putative fluoride ion transporter CrcB 1	3	3	1	3	3	3	27.3	27.3	27.3	14.301	132	132	0	8.2833	186420	215250	140260	136660	154150	198070	172680	131740	165490	194840	210160	80318	240290	194450	205860	180190	684810000
P9WP97	cobB	COBB_MYCTU	Hydrogenobyrinate a,c-diamide synthase	3	3	1	3	3	3	6.6	6.6	6.6	46.958	457	457	0	9.8967	53203	73959	67498	71381	65142	66934	70247	53214	70661	84401	63516	24663	86962	68951	77061	70101	104280000
P9WPF7	cdsA	CDSA_MYCTU	Phosphatidate cytidylyltransferase	3	3	1	3	3	3	11.8	11.8	11.8	32.035	306	306	0	122.36	868960	1021700	875150	818320	836650	879780	779040	638470	816150	942570	1036300	342000	955450	872590	1013100	979060	2727100000
P9WPG7	pgsA1	PISA_MYCTU	CDP-diacylglycerol--inositol 3-phosphatidyltransferase	3	3	1	3	3	3	13.4	13.4	13.4	23.251	217	217	0	8.645	414480	532630	378580	359250	426400	418280	390330	295490	396530	454120	479400	146180	464890	434610	458210	433570	2776800000
P9WPI7	Rv2325c	Y2325_MYCTU	Uncharacterized protein Rv2325c	3	3	1	3	3	3	7.1	7.1	7.1	29.955	282	282	0	4.1369	37832	53190	41342	40535	46279	46693	45305	39967	46839	57250	55941	25262	55788	44834	54030	51413	121290000
P9WQG9	aac	AAC2_MYCTU	Aminoglycoside 2'-N-acetyltransferase	3	3	1	3	3	3	19.3	19.3	19.3	20.037	181	181	0	22.018	433070	464970	402370	400740	507950	440000	408170	426130	400250	447860	494930	515010	503260	398000	446430	447290	6233400000
P9WQM5	Rv1979c	Y1979_MYCTU	Uncharacterized transporter Rv1979c	3	3	1	3	3	3	6.2	6.2	6.2	51.116	481	481	0	7.87	35124	45808	43834	45063	50721	52637	49260	50451	57001	55369	63840	44624	58944	46528	51966	50073	75385000
Q11064	Rv1254	Q11064_MYCTU	Acyltransferase	3	3	1	3	3	3	7.6	7.6	7.6	42.314	383	383	0	6.6362	298290	372040	272480	270820	189660	232940	200700	195420	244650	231490	235070	132150	252300	298380	295830	297680	526490000
Q6MWX1	PPE60	Q6MWX1_MYCTU	PE family protein PPE60	3	1	1	3	1	1	13.7	6.4	6.4	39.413	393	393	0	32.761	100560	142300	142140	142840	207320	169130	182990	165430	188060	158270	136770	86387	156560	127600	165720	136900	760990000
Q79FE1	PPE41	PPE41_MYCTU	PPE family protein PPE41	3	3	1	3	3	3	12.9	12.9	12.9	21.943	194	194	0	5.273	423480	445390	371810	404540	554290	486100	512260	611160	516800	549530	551060	355980	635860	614070	522310	527240	1386100000
A0A089QKZ7	Rv1155A	Y155A_MYCTU	Uncharacterized protein Rv1155A	4	4	1	4	4	4	45.2	45.2	45.2	6.7933	62	62	0	25.285	156390	172810	177190	164100	188520	166610	179680	204860	206370	195780	323430	350820	230840	187900	223200	211410	15479000000
I6WXS6	vapB51	VPB51_MYCTU	Putative antitoxin VapB51	4	4	1	4	4	4	73.4	73.4	73.4	6.9728	64	64	0	31.347	1178700	1318100	1158300	1178100	1336900	1232000	1249900	1344500	1346200	1345200	1278300	1867800	1452900	1368500	1256600	1309400	10372000000
I6WYT7	mce2D	I6WYT7_MYCTU	Mammalian cell entry protein	4	2	1	4	2	2	8.5	5.7	5.7	54.539	508	508	0	3.3246	50576	58093	48126	50849	63010	52262	52882	52350	58969	63904	52192	70829	59810	52577	51919	49372	540620000
I6WZ30	Rv0679c	I6WZ30_MYCTU	Conserved threonine rich protein	4	3	1	4	4	3	37.6	37.6	33.3	16.586	165	165	0	48.709	294150	314880	305690	295980	312470	303240	293630	292350	279110	324170	330220	206420	325590	278500	290110	288420	5375300000
I6X552	Rv2698	I6X552_MYCTU	Membrane protein	4	4	1	4	4	4	24.2	24.2	24.2	17.562	161	161	0	10.576	489750	643890	525250	519180	521340	481450	436580	406100	443750	601650	619210	220270	511980	464630	550490	559340	2725800000
I6X562	Rv2708c	I6X562_MYCTU	Uncharacterized protein	4	4	1	4	4	4	36.6	36.6	36.6	8.9621	82	82	0	36.799	818940	813930	791740	764010	622160	640980	613050	1085200	740720	615710	549060	663720	836410	843920	710450	822080	5808800000
I6X5G8	Rv2828c	I6X5G8_MYCTU	Uncharacterized protein	4	1	1	4	4	1	42	42	19.3	19.582	181	181	0	88.358	217260	271200	177880	275130	444690	323900	306590	241870	308140	346550	330000	202110	381790	298500	371650	323080	2210800000
I6X666	Rv3076	I6X666_MYCTU	Cyclase	4	4	1	4	4	4	24.7	24.7	24.7	17.121	158	158	0	12.836	1216600	1478200	1420600	1391000	1550000	1402100	1438400	1295500	1530800	1683400	1796200	952020	1612000	1339000	1636400	1468500	14409000000
I6X7F2	Rv3483c	I6X7F2_MYCTU	Possible exported protein	4	4	1	4	4	4	27.7	27.7	27.7	22.982	220	220	0	48.789	811620	949070	860910	755680	924630	934920	876400	814760	936850	1079900	1201300	546050	961570	810040	1019600	928850	5659000000
I6XDU8	Rv2237A	I6XDU8_MYCTU	Conserved protein	4	4	1	4	4	4	64.1	64.1	64.1	8.5077	78	78	0	23.693	1309900	1629600	1797800	2053300	1973500	1594500	1927400	1971300	2092600	2252900	2622800	5042600	2200700	1889400	2327800	1341700	26209000000
I6XFB7	Rv2799	I6XFB7_MYCTU	Probable membrane protein	4	4	1	4	4	4	24.9	24.9	24.9	22.888	209	209	0	29.127	186940	199050	214050	219680	302080	282610	231680	314730	289830	271230	320600	330910	280940	253350	253420	267130	2472500000
I6XFF7	Rv2840c	I6XFF7_MYCTU	Uncharacterized protein	4	4	1	4	4	4	50.5	50.5	50.5	10.633	99	99	0	31.946	215340	248820	200340	214260	239510	217570	205170	168070	222320	247540	236380	122250	251070	198570	237390	214120	1791000000
I6XFS7	Rv2966c	I6XFS7_MYCTU	Methyltransferase	4	4	1	4	4	4	24.5	24.5	24.5	19.806	188	188	0	14.855	152700	188400	193030	176880	211260	195450	213230	164600	216830	238630	225720	133240	210700	207970	224450	195790	1474300000
I6XW93	Rv0762c	I6XW93_MYCTU	Uncharacterized protein	4	4	1	4	4	4	22.1	22.1	22.1	20.614	181	181	0	11.046	643680	669040	658710	671130	645410	560780	548250	768440	642230	599210	677790	812450	689550	570970	654080	629590	3479800000
I6XYM2	dsbF	I6XYM2_MYCTU	Probable conserved lipoprotein DsbF	4	4	1	4	4	4	37.4	37.4	37.4	19.238	182	182	0	95.899	877340	912330	755680	1204500	1313100	1233700	931850	1099400	1156700	1308600	1648400	1043900	1456300	1010300	1348800	1162900	5165100000
I6Y187	Rv2621c	I6Y187_MYCTU	Possible transcriptional regulatory protein	4	4	1	4	4	4	17.4	17.4	17.4	24.241	224	224	0	12.282	257950	326180	307130	335010	445350	335620	320990	398690	414990	381030	429540	248610	380200	288870	388190	326840	757540000
I6Y1A7	Rv2640c	I6Y1A7_MYCTU	ArsR family transcriptional regulator	4	4	1	4	4	4	50.4	50.4	50.4	12.365	119	119	0	33.396	413260	420060	347550	345620	463750	468930	431480	337170	444140	509980	446690	654570	480840	396040	412110	463890	2043400000
I6Y1K7	Rv2735c	I6Y1K7_MYCTU	Uncharacterized protein	4	4	1	4	4	4	14.8	14.8	14.8	38.129	330	330	0	12.468	76849	99666	83913	77755	101250	92157	90692	61766	92366	112920	84216	66459	97513	83906	94283	87193	375490000
I6Y204	dacB2	I6Y204_MYCTU	D-alanyl-D-alanine carboxypeptidase	4	4	1	4	4	4	13.1	13.1	13.1	29.746	291	291	0	11.3	1204200	1428400	1303100	1395000	1443400	1439300	1254400	1406200	1334100	1513700	1722100	827510	1450400	1135400	1471500	1407700	7417900000
I6Y4Z4	fadD16	I6Y4Z4_MYCTU	Possible fatty-acid-CoA ligase FadD16 (Fatty-acid-CoA synthetase) (Fatty-acid-CoA synthase)	4	4	1	4	4	4	13.3	13.3	13.3	30.108	278	278	0	12.316	356660	444340	341320	407330	474990	454190	444660	287700	418360	575090	473360	352170	454480	384160	476060	428740	4003800000
I6Y560	Rv0922	I6Y560_MYCTU	Possible transposase	4	4	1	4	4	4	6.2	6.2	6.2	59.629	550	550	0.0025865	2.166	86398	85441	52917	40730	49971	52174	52605	35256	41709	51576	50910	18678	63406	70823	46122	47473	217170000
I6Y5H3	Rv1049	I6Y5H3_MYCTU	MarR family transcriptional regulator	4	4	1	4	4	4	28.4	28.4	28.4	15.98	148	148	0	14.033	98067	112220	94635	94396	109790	98600	104660	95115	107800	102790	104990	71985	105490	91410	103350	101570	410590000
I6Y8H4	Rv0697	I6Y8H4_MYCTU	Dehydrogenase	4	4	1	4	4	4	9	9	9	50.291	479	479	0	22.013	180810	207410	181820	182240	224400	198740	197180	186400	202430	215920	191890	233090	226500	206880	205000	205460	470620000
I6Y9H2	Rv2499c	I6Y9H2_MYCTU	Possible oxidase regulatory-related protein	4	4	1	4	4	4	22.7	22.7	22.7	20.259	185	185	0	18.142	947690	1058700	847330	1256900	1199600	1211700	1161600	940830	1182700	1208900	1374700	1689300	1326900	1183900	1254100	1183200	7004100000
I6Y9Z5	Rv2664	I6Y9Z5_MYCTU	Uncharacterized protein	4	4	1	4	4	4	70.2	70.2	70.2	8.9859	84	84	0	31.307	377700	456200	363020	397830	449270	419600	375500	493630	414960	415570	394620	694060	526060	411270	404030	426020	2387900000
I6YC91	Rv3489	I6YC91_MYCTU	Uncharacterized protein	4	4	1	4	4	4	87	87	87	5.6953	54	54	0	69.26	2323500	2294900	2473700	2275400	2457700	2085300	2000100	2951600	2644700	2503600	2832300	4179700	3020900	2625800	2695100	2461400	21073000000
I6YCS6	Rv3698	I6YCS6_MYCTU	Conserved protein	4	4	1	4	4	4	8.4	8.4	8.4	56.929	509	509	0	19.856	148910	179620	151630	140310	191890	182230	181590	129120	174050	194510	182050	148830	186620	163480	170630	165940	370290000
I6YD99	Rv2386A	Y2386_MYCTU	Uncharacterized protein Rv2386A/RVBD_2386A	4	4	1	4	4	4	59.4	59.4	59.4	7.5714	69	69	0	99.386	222560	237040	225210	208110	335310	261610	253650	297430	266850	260690	305050	388360	337390	265580	283410	260800	1917800000
I6YFL7	rubB	I6YFL7_MYCTU	Rubredoxin	4	3	1	4	4	3	98.3	98.3	85	6.7974	60	60	0	50.155	675340	634640	708520	647660	579320	479730	518430	838120	623890	513680	607120	760700	671300	608200	634560	638850	3540400000
I6YG87	PE31	I6YG87_MYCTU	PE family protein	4	4	1	4	4	4	67.3	67.3	67.3	9.7949	98	98	0	47.75	3260400	3304400	3125100	2851800	4068400	3099000	3483400	4233500	3594100	2770200	2822500	3795500	3995200	3657500	3361200	3723600	14482000000
L0T2Q9	yrbE1B	L0T2Q9_MYCTU	ABC transporter permease	4	3	1	4	4	3	13.1	13.1	8.3	30.281	289	289	0	14.038	424120	462050	405900	374560	428290	355530	368050	336710	355610	391260	496930	165310	451880	362390	458940	416540	4170500000
L7N668	Rv3196A	L7N668_MYCTU	Uncharacterized protein	4	4	1	4	4	4	69.7	69.7	69.7	7.2849	66	66	0	27.557	1321000	1226900	1303800	1178000	1391700	1374400	1365700	1657000	1476200	1342900	1323400	1731500	1559900	1304700	1284900	1333200	9528500000
L7N6A1	PE_PGRS38	L7N6A1_MYCTU	PE-PGRS family protein PE_PGRS38	4	4	1	4	4	4	13.3	13.3	13.3	44.478	532	532	0	23.838	363690	386940	333590	323110	394170	304980	341490	395820	368510	388270	369200	276660	422170	347830	385990	362930	1957500000
L7N6A2	Rv0275c	L7N6A2_MYCTU	Possible transcriptional regulatory protein (Possibly TetR-family)	4	4	1	4	4	4	17	17	17	25.949	241	241	0	19.159	966110	1165900	1062100	1018300	1085900	1033100	1015500	967750	1139400	1194800	1084800	575080	1242600	1024100	1251000	1060900	1607800000
L7N6B2	Rv0265c	L7N6B2_MYCTU	Iron ABC transporter substrate-binding protein	4	4	1	4	4	4	14.2	14.2	14.2	35.284	330	330	0	39.01	670830	770950	632780	692480	727370	642240	603610	584300	630620	703560	667010	698790	691750	595890	653540	619880	4317600000
O05312	Rv1211	O05312_MYCTU	Conserved protein	4	4	1	4	4	4	53.3	53.3	53.3	7.8099	75	75	0	67.924	21786000	22054000	20256000	19657000	26612000	20426000	24465000	26157000	22736000	22758000	23566000	30838000	26411000	24102000	25257000	25317000	297000000000
O05317	Rv1216c	O05317_MYCTU	Membrane protein	4	4	1	4	4	4	17.4	17.4	17.4	24.861	224	224	0	15.996	266670	328100	261640	255960	278470	305350	271770	197070	258590	322740	350300	103370	329610	315070	338150	330300	2902300000
O05442	Rv3903c	O05442_MYCTU	Hypothetical alanine and proline rich protein	4	4	1	4	4	4	4.8	4.8	4.8	88.333	846	846	0	10.904	133980	133230	111290	116060	131200	142730	121350	113680	136000	138910	156900	124540	160320	142310	135720	135620	189880000
O05443	LH57_21250	O05443_MYCTU	Uncharacterized protein	4	4	1	4	4	4	34.7	34.7	34.7	19.822	176	176	0	90.094	237310	269610	280540	232820	291790	272220	258900	287570	259720	267660	292100	345960	287520	233450	233700	248370	2141100000
O05461	mycP1	MYCP1_MYCTU	Mycosin-1	4	4	1	4	4	4	19.1	19.1	19.1	45.118	446	446	0	96.73	99916	111710	91149	84410	84197	104860	95597	92100	89141	89672	122940	74226	120400	95669	101650	107310	2699100000
O05591	pabB	O05591_MYCTU	Probable para-aminobenzoate synthase component I PABD	4	4	1	4	4	4	9.4	9.4	9.4	47.898	458	458	0	11.081	231840	300730	257980	251230	294290	262370	292770	215950	252480	316010	285110	199560	286520	271140	298150	293200	679470000
O05823	Rv2375	O05823_MYCTU	Uncharacterized protein	4	4	1	4	4	4	52.4	52.4	52.4	12.026	105	105	0	49.877	340800	420230	403450	386970	459740	476130	498290	414590	526940	549430	553360	1120800	543300	437530	518580	511860	3379700000
O06152	Rv1635c	O06152_MYCTU	Probable mannosyltransferase. Probable conserved transmembrane protein	4	4	1	4	4	4	8.1	8.1	8.1	60.034	556	556	0	29.031	72349	92267	78163	76226	95234	92515	90913	72339	89063	96444	110680	56375	94893	78044	98572	91029	258910000
O06194	Rv2619c	O06194_MYCTU	Conserved protein	4	4	1	4	4	4	37.6	37.6	37.6	12.322	117	117	0	17.458	1414200	1467300	1398900	1301900	1669000	1401000	1461900	1648900	1480400	1494000	1648300	1911200	1664700	1500900	1524400	1475400	26237000000
O06397	Rv0531	O06397_MYCTU	Membrane protein	4	4	1	4	4	4	26.7	26.7	26.7	11.468	105	105	0	10.791	569300	697790	448460	384570	464090	511430	491760	380760	454910	528580	477600	330940	583560	556660	521350	510200	3452900000
O06538	Rv1138c	O06538_MYCTU	Monooxygenase	4	4	1	4	4	4	14.8	14.8	14.8	36.345	338	338	0	8.2489	206800	256840	222680	229550	170390	186130	179950	191530	208050	169160	201190	66486	207390	183350	221120	196550	484470000
O06540	Rv1140	O06540_MYCTU	Probable integral membrane protein	4	4	1	4	4	4	16	16	16	30.425	282	282	0	16.299	789160	1103800	845770	809080	939870	939800	827620	708260	875770	929820	901340	480430	996040	917370	974590	944430	6332700000
O06542	echA10	O06542_MYCTU	Enoyl-CoA hydratase	4	4	1	4	4	4	25.7	25.7	25.7	27.649	268	268	0	88.23	430170	575510	534560	496440	577740	554730	578240	371120	572800	703520	570120	304470	552210	474030	567050	558030	5642100000
O06553	Rv1155	Y1155_MYCTU	Putative pyridoxine/pyridoxamine 5'-phosphate oxidase	4	4	1	4	4	4	21.8	21.8	21.8	16.3	147	147	0	12.46	611910	543420	590070	543680	620540	520560	567260	611690	612370	589360	763590	863690	717190	612270	711880	634540	3924700000
O06624	Rv1566c	O06624_MYCTU	Possible Inv protein	4	4	1	4	4	4	20	20	20	23.964	230	230	0	29.185	958390	994710	1090800	1064100	857970	692450	732240	1252000	978210	843280	917020	1108600	1126100	936110	1134500	976310	5783200000
O06796	Rv1761c	O06796_MYCTU	Possible exported protein	4	4	1	4	4	4	36.2	36.2	36.2	13.487	127	127	0	31.38	554740	614410	492560	531750	686050	685720	616690	441050	697670	722310	612320	446960	729080	610180	649790	586460	6437800000
O06820	Rv1439c	O06820_MYCTU	Uncharacterized protein	4	4	1	4	4	4	32.6	32.6	32.6	16.026	141	141	0	43.789	164320	190140	175550	158740	192350	175000	183140	153960	176000	189380	181770	114370	193110	156510	169800	156920	1116100000
O07175	pepA	O07175_MYCTU	Probable serine protease PepA (Serine proteinase) (MTB32A)	4	4	1	4	4	4	23.9	23.9	23.9	34.926	355	355	0	155.37	877440	1003700	892290	967870	1163700	1190000	1113100	1225500	1096400	1181200	1268000	1382500	1098700	959630	1152400	1114800	52925000000
O07227	vapB2	VAPB2_MYCTU	Antitoxin VapB2	4	4	1	4	4	4	64.4	64.4	64.4	8.0882	73	73	0	29.542	877960	942030	881220	826500	1092600	861680	799160	952040	1082800	938190	902910	1268800	1023000	972800	940950	844820	4576000000
O07236	Rv0309	O07236_MYCTU	Possible conserved exported protein	4	4	1	4	4	4	24.8	24.8	24.8	22.529	218	218	0	38.061	657770	678230	730950	691320	692040	600150	675440	983860	886500	745270	787540	894440	932940	716520	918080	991170	3531000000
O07237	Rv0310c	O07237_MYCTU	Bile acid 7-alpha dehydratase	4	4	1	4	4	4	30.7	30.7	30.7	18.242	163	163	0	63.205	1754200	1974500	1785700	1686600	2005400	1752800	1701000	1321900	1818300	2041000	1785200	924850	1975400	1762100	1698900	1795300	8615100000
O07241	Rv0314c	O07241_MYCTU	Possible conserved membrane protein	4	4	1	4	4	4	39.5	39.5	39.5	22.531	220	220	0	169.54	323570	437470	319220	322470	399060	401630	443460	333530	412130	392510	355990	309950	388700	356150	401110	349800	6799400000
O07243	Rv0316	O07243_MYCTU	Muconolactone delta-isomerase	4	4	1	4	4	4	27.5	27.5	27.5	22.331	204	204	0	73.145	1349200	1760700	1389900	1505900	1564600	1523600	1463700	1336700	1421000	1830100	1428600	1368400	1382700	1464000	1557000	1534300	6370600000
O07719	Rv1914c	O07719_MYCTU	Uncharacterized protein	4	4	1	4	4	4	30.4	30.4	30.4	14.719	135	135	0	93.531	2479400	3110000	2526600	1801800	3515700	2918000	3053000	3243500	3131700	2713200	3413700	2124600	3638100	3288300	3179600	2590100	6592700000
O07744	Rv1888c	O07744_MYCTU	Possible transmembrane protein	4	4	1	4	4	4	22	22	22	21.638	186	186	0	46.528	330340	343020	260890	234330	314160	308140	297010	225040	257630	305250	317440	212020	375710	373330	305800	301930	1563800000
O07794	Rv3829c	O07794_MYCTU	Dehydrogenase	4	4	1	4	4	4	7.8	7.8	7.8	57.073	536	536	0	17.707	53878	60066	54137	51386	43044	47591	41824	40929	51233	54248	46489	34599	53486	52326	52797	53450	113140000
O33179	Rv1776c	O33179_MYCTU	Possible transcriptional regulatory protein	4	4	1	4	4	4	21	21	21	20.314	186	186	0	9.3083	173760	200160	183910	175960	209780	190860	180830	183160	187740	218620	222270	95181	221750	189740	209720	202030	788390000
O33186	Rv1684	O33186_MYCTU	Protein YcaR in KDO2-Lipid A biosynthesis cluster	4	4	1	4	4	4	77	77	77	8.2894	74	74	0	68.667	1461700	1411200	1304300	1397700	1602800	1440500	1368600	1527900	1536800	1400800	1514700	1754100	1651900	1488000	1383600	1425400	35991000000
O33206	Rv1707	O33206_MYCTU	Probable conserved transmembrane protein	4	4	1	4	4	4	8.2	8.2	8.2	51.203	486	486	0	15.7	806350	1029900	887180	915070	847900	883550	840930	694210	824140	1078700	1112100	458530	923150	867290	1042500	973910	4396900000
O33208	scpA	O33208_MYCTU	Possible segregation and condensation protein ScpA	4	4	1	4	4	4	28.1	28.1	28.1	30.569	278	278	0	78.714	118480	157760	152180	133510	163150	131240	153830	134980	151470	148890	150010	91855	163960	138560	148920	143980	1638900000
O50389	Rv3360	O50389_MYCTU	Uncharacterized protein	4	4	1	4	4	4	30.3	30.3	30.3	13.423	122	122	0	7.2286	219150	246400	203550	207580	247630	219510	228980	280060	231300	224740	198130	542330	242360	214730	215950	199350	1807700000
O50394	spoU	O50394_MYCTU	Putative tRNA (cytidine(34)-2'-O)-methyltransferase	4	4	1	4	4	4	31.2	31.2	31.2	16.517	154	154	0	118.15	554320	665180	608040	593600	663110	570000	615220	612600	619160	657060	621980	839570	658650	563920	614540	621610	7478100000
O53156	Rv1465	O53156_MYCTU	Nitrogen fixation protein NifU	4	4	1	4	4	4	42	42	42	17.711	162	162	0	87.664	252070	280080	235710	226600	252400	225410	212430	243400	230010	232460	207910	189350	264580	240020	248780	246190	839430000
O53240	LH57_16315	O53240_MYCTU	Conserved protein	4	4	1	4	4	4	36.8	36.8	36.8	18.203	163	163	0	73.55	995310	940130	973420	898140	1208200	981730	887160	1012800	1014400	1060900	1114100	1156800	1107100	936990	948000	1067400	4241500000
O53420	Rv1072	O53420_MYCTU	Membrane protein	4	4	1	4	4	4	17.3	17.3	17.3	29.143	278	278	0	52.027	370090	516330	456590	431810	612720	549340	554090	492860	504790	588180	681110	349220	585670	497770	544350	538400	2632300000
O53423	Rv1075c	O53423_MYCTU	Conserved exported protein	4	4	1	4	4	4	10.5	10.5	10.5	32.879	314	314	0	4.432	117560	151660	138550	137710	153850	139980	129250	148030	177130	163190	176580	44385	184980	154280	176260	158930	343490000
O53424	lipU	O53424_MYCTU	Possible lipase LipU	4	4	1	4	4	4	15.5	15.5	15.5	31.681	297	297	0	20.374	206760	234710	174070	198060	369480	317580	315730	188080	267310	314780	333530	101470	314600	228280	279950	228820	843050000
O53429	Rv1081c	O53429_MYCTU	Membrane protein	4	3	1	4	4	3	44.4	44.4	36.8	15.385	144	144	0	39.392	129980	153170	132570	146800	152630	164100	147580	125700	150280	168010	191860	111120	179390	144520	183890	164340	339580000
O53445	Rv1097c	O53445_MYCTU	Probable membrane glycine and proline rich protein	4	4	1	4	4	4	24.9	24.9	24.9	29.873	293	293	0	66.257	137420	156220	131830	133280	144520	137340	112430	112780	110980	150390	169350	76382	126850	122140	135970	135350	2354900000
O53465	vapC45	VPC45_MYCTU	Putative ribonuclease VapC45	4	4	1	4	4	4	30.4	30.4	30.4	15.511	138	138	0	13.65	683490	727730	597950	590410	779520	746540	668090	556100	670240	752200	673560	606750	764160	694080	642780	641190	5546400000
O53480	Rv2036	O53480_MYCTU	DinB family protein	4	4	1	4	4	4	26.8	26.8	26.8	23.172	213	213	0	47.42	511880	586670	486670	520140	549220	480840	577370	544090	560510	639280	614500	309160	628440	496920	618470	527800	2218700000
O53501	vapC37	VPC37_MYCTU	Ribonuclease VapC37	4	4	1	4	4	4	37.5	37.5	37.5	15.662	144	144	0	24.922	139910	147820	128550	102880	120830	127130	126850	109010	121780	149440	108140	128260	140750	121430	109320	113510	612720000
O53508	mptA	MPTA_MYCTU	Alpha-(1->6)-mannopyranosyltransferase A	4	4	1	4	4	4	10.5	10.5	10.5	55.293	516	516	0	54.762	22804	31461	23651	23324	26672	32011	27380	19395	28128	27478	31906	16350	29736	29670	34284	31322	134910000
O53530	Rv2256c	O53530_MYCTU	Uncharacterized protein	4	4	1	4	4	4	32.8	32.8	32.8	18.928	177	177	0	43.153	51167	67763	58792	72252	76332	76315	69856	61310	85635	79722	68515	68027	81024	69330	69575	57817	952110000
O53546	yrbE4A	O53546_MYCTU	ABC transporter permease	4	4	1	4	4	4	13.4	13.4	13.4	26.639	254	254	0	7.5798	2695600	2901400	2585700	1884400	2298200	2428200	2355700	1701200	2325500	2407900	2646800	760500	2882600	2670800	2680900	2769600	5139800000
O53551	fadD17	FAC17_MYCTU	Long-chain-fatty-acid--CoA ligase FadD17	4	4	1	4	4	4	9.4	9.4	9.4	53.738	502	502	0	18.789	184690	206590	183390	177110	193460	182960	180770	142830	199200	219500	205550	93220	206830	178630	205390	187250	278630000
O53562	Rv3517	O53562_MYCTU	Uncharacterized protein	4	4	1	4	4	4	19.7	19.7	19.7	31.039	279	279	0	18.581	38391	44965	41829	34272	29867	31154	37382	24602	31527	35274	27826	20219	35417	31814	35021	34636	275070000
O53612	Rv0067c	O53612_MYCTU	Possible transcriptional regulatory protein (Possibly TetR-family)	4	4	1	4	4	4	23.8	23.8	23.8	20.403	189	189	0	22.786	331540	412160	328540	346670	379790	376510	342750	346440	356550	435170	364950	549470	425580	357490	383940	363620	4009800000
O53630	Rv0108c	O53630_MYCTU	Uncharacterized protein	4	4	1	4	4	4	59.4	59.4	59.4	7.5905	69	69	0	37.077	1876600	1881800	1746400	1986800	2157000	1977200	1721300	2684500	2071100	1945900	2192000	2239000	2677500	2118400	2307900	2376200	15783000000
O53634	gca	O53634_MYCTU	GDP-mannose 4,6-dehydratase	4	4	1	4	4	4	13.2	13.2	13.2	35.28	318	318	0	7.521	317330	402800	369220	322320	521940	464310	500030	288370	394510	497940	470180	161520	438570	390630	430400	410300	808880000
O53639	oxcA	O53639_MYCTU	Oxalyl-CoA decarboxylase	4	4	1	4	4	4	6.7	6.7	6.7	61.171	582	582	0	9.9317	90952	120240	97946	90728	102180	96757	104120	83777	96983	109310	92728	61882	111240	107560	105470	106760	176260000
O53667	Rv0245	O53667_MYCTU	Oxidoreductase	4	4	1	4	4	4	25.9	25.9	25.9	17.038	162	162	0	28.04	431260	650390	521780	588690	657020	566300	537930	584920	691630	727070	677530	581400	700400	527630	524050	625480	6255100000
O53671	Rv0249c	O53671_MYCTU	Membrane protein	4	4	1	4	4	4	14.7	14.7	14.7	31.077	273	273	0	33.267	351260	436210	409530	457840	396310	364670	352900	368630	352230	360100	334410	246690	378160	308430	387420	332760	6264600000
O53701	Rv0366c	O53701_MYCTU	ATPase	4	4	1	4	4	4	29.4	29.4	29.4	21.376	197	197	0	39.059	210070	290160	153450	171500	205060	180720	230050	126340	183390	213800	138510	121590	211080	187290	198690	171570	1078200000
O53740	Rv0455c	O53740_MYCTU	Conserved protein	4	4	1	4	4	4	41.9	41.9	41.9	16.64	148	148	0	152.74	422750	421850	408770	377210	499200	426290	430750	623760	480090	433710	519610	723290	560790	486160	443060	416350	5550500000
O53779	vapC26	VPC26_MYCTU	Ribonuclease VapC26	4	4	1	4	4	4	40	40	40	14.503	135	135	0	55.526	232260	289620	246090	277120	284650	256850	272990	244900	254030	319390	280800	244860	289720	257200	276770	258700	1985800000
O53807	Rv0744c	O53807_MYCTU	Possible transcriptional regulatory protein	4	4	1	4	4	4	24.4	24.4	24.4	19.428	168	168	0	19.503	118580	117510	109140	111810	121110	117580	105500	92098	129480	123500	113000	88160	126840	114570	117500	126270	299410000
O53846	lpqQ	O53846_MYCTU	Lipoprotein LpqQ	4	4	1	4	4	4	24.3	24.3	24.3	22.903	214	214	0	24.849	198380	222800	202500	195060	225900	228610	215700	175190	212870	240780	248550	161040	228010	199200	215680	206780	1845700000
O53905	Rv1531	O53905_MYCTU	Carboxymuconolactone decarboxylase	4	4	1	4	4	4	34	34	34	20.795	188	188	0	144.51	1889900	2034500	2059800	1842500	2288500	1940600	2193000	2078800	1929900	2182400	2223300	2265400	2072000	1849900	1893500	1769800	16868000000
O53963	lppF	O53963_MYCTU	Lipoprotein	4	4	1	4	4	4	9.9	9.9	9.9	44.995	423	423	0	6.5464	64867	73636	65297	61137	80503	78092	63042	67080	71426	70910	72471	55387	77837	63546	74369	67446	146280000
O65933	pks8	O65933_MYCTU	Probable polyketide synthase Pks8	4	2	1	4	2	2	2.2	1.1	1.1	167.09	1602	1602	0	3.2212	66632	101110	78507	75648	94432	87866	81767	68335	92638	101780	96408	36239	106680	98042	102880	98690	141110000
O69671	egtB	EGTB_MYCTU	Hercynine oxygenase	4	4	1	4	4	4	9.4	9.4	9.4	47.138	425	425	0	9.8439	134560	183750	164270	155310	225850	205830	211590	138410	199780	259900	227710	58405	193010	180250	210510	191710	493780000
O69703	Rv3736	O69703_MYCTU	AraC family transcriptional regulator	4	4	1	4	4	4	13.9	13.9	13.9	37.973	353	353	0	15.956	102290	87712	71806	105280	102750	99773	93064	59407	98977	118640	111530	50705	110360	79003	105040	105830	340230000
O69715	Rv3748	O69715_MYCTU	Uncharacterized protein	4	4	1	4	4	4	37	37	37	12.697	119	119	0	8.8572	601730	647980	554050	536190	542250	521640	484600	524590	529410	597910	586950	714390	661180	578460	606740	566710	6417900000
O86336	Rv0406c	O86336_MYCTU	Beta lactamase like protein	4	4	1	4	4	4	16.9	16.9	16.9	29.22	272	272	0	36.551	552290	646030	544860	557690	545690	533800	536460	496090	535870	627420	597720	714830	599530	536630	511070	517890	3729400000
P0CL62	mazF7	MAZF7_MYCTU	Probable endoribonuclease MazF7	4	4	1	4	4	4	40.4	40.4	40.4	14.235	136	136	0	46.748	591260	579000	532250	523490	728480	556190	538250	633840	620440	548530	741120	840380	691260	494140	606900	521590	2356700000
P0DMM4	Rv0572A	Y572A_MYCTU	Uncharacterized protein Rv0572A	4	4	1	4	4	4	92.7	92.7	92.7	5.9727	55	55	0	94.608	1129300	1327900	1000400	900220	2165600	1384100	2007900	1300300	1376300	1624100	1529300	1932300	1707300	1629100	1165200	1058700	31714000000
P71591	Rv0021c	P71591_MYCTU	Oxidoreductase	4	4	1	4	4	4	14.3	14.3	14.3	33.568	322	322	0	15.286	172920	225770	181400	164670	195250	171340	173080	145630	201560	227850	206870	94212	189380	167410	207570	187180	649170000
P71619	ugpB	P71619_MYCTU	ABC transporter substrate-binding protein	4	4	1	4	4	4	8	8	8	46.725	436	436	0	5.9591	211240	283140	225530	247340	256610	254290	236520	161670	223450	296190	273390	156520	247530	220470	262180	251570	623560000
P71740	lppR	P71740_MYCTU	Probable conserved lipoprotein LppR	4	4	1	4	4	4	25.1	25.1	25.1	26.339	251	251	0	96.644	199830	238540	227640	209100	252010	242890	216380	196730	226290	260630	279580	139760	251350	226710	254440	241200	3699400000
P71757	Rv2387	P71757_MYCTU	Conserved protein	4	4	1	4	4	4	11.3	11.3	11.3	45.008	417	417	0	52.433	99488	136570	103930	107990	110080	120960	103230	72004	91559	132200	156550	55914	115840	106500	133040	131360	566130000
P71794	Rv1515c	P71794_MYCTU	Uncharacterized protein	4	4	1	4	4	4	14.1	14.1	14.1	33.461	298	298	0	13.066	120810	158590	150470	136410	157670	141800	159970	126900	163000	181420	154720	65310	166320	155500	184350	172920	354370000
P71839	Rv0786c	P71839_MYCTU	Conserved protein	4	4	1	4	4	4	55	55	55	13.949	129	129	0	33.59	285060	322190	268110	252150	386060	312440	325460	290220	337850	347130	297610	336320	345330	294540	288710	285540	5516500000
P71976	Rv1718	P71976_MYCTU	Uncharacterized protein	4	4	1	4	4	4	16.9	16.9	16.9	29.244	272	272	0	23.227	273790	316760	314950	261320	222140	258310	219340	265790	262250	252950	269930	229270	287720	203060	264070	241050	831930000
P72045	Rv3779	P72045_MYCTU	Membrane protein	4	4	1	4	4	4	6.3	6.3	6.3	71.794	666	666	0	20.209	417970	545750	474270	434120	471900	474400	451500	363630	441020	558920	627180	239040	461470	448620	532650	492620	1342600000
P95075	fucA	P95075_MYCTU	Fuculose phosphate aldolase	4	4	1	4	4	4	23.9	23.9	23.9	23.066	218	218	0	42.266	413910	459950	390630	425110	548440	483140	457340	443660	483660	551680	508470	578670	508650	425630	479340	471130	2040700000
P95115	Rv2980	P95115_MYCTU	Possible conserved secreted protein	4	4	1	4	4	4	28.2	28.2	28.2	18.784	181	181	0	32.357	200130	255960	215550	218240	250710	233000	230990	211960	231600	265880	263190	177590	241170	209960	259600	226200	816100000
P95184	Rv3142c	P95184_MYCTU	Uncharacterized protein	4	4	1	4	4	4	33.8	33.8	33.8	15.935	142	142	0	81.161	1219300	1200700	1192400	1050900	1286800	1101000	1154700	1271300	1208500	1101100	1148800	1281100	1315400	1181900	1017200	1110000	10065000000
P95231	cysE	CYSE_MYCTU	Serine acetyltransferase	4	4	1	4	4	4	20.1	20.1	20.1	23.77	229	229	0	10.037	456700	523670	403900	363050	200150	233700	212840	222720	291340	246940	223720	117320	315090	316210	294840	275590	1126400000
P95285	Rv1929c	P95285_MYCTU	Uncharacterized protein	4	4	1	4	4	4	21	21	21	24.009	214	214	0	14.792	245660	223610	228040	197540	226720	222340	234580	222090	214220	236760	231770	195970	248830	214430	238240	223150	1448800000
P96242	Rv3836	P96242_MYCTU	Uncharacterized protein	4	4	1	4	4	4	32.1	32.1	32.1	15.026	137	137	0	29.532	1269200	1333900	1256700	1074500	1298400	1208400	1217700	1322100	1307200	1274500	1118900	1568400	1395000	1281700	1199300	1180800	3174600000
P96276	Rv0430	P96276_MYCTU	Uncharacterized protein	4	4	1	4	4	4	52.9	52.9	52.9	11.723	102	102	0	22.905	423780	441420	427540	460160	516720	464690	442000	542280	507390	483660	547930	365520	557860	467690	465210	462140	2842700000
P96357	Rv1044	P96357_MYCTU	Uncharacterized protein	4	4	1	4	4	4	18.4	18.4	18.4	22.531	207	207	0	9.7369	254830	259450	248020	254730	289760	260960	263170	266890	251160	299230	280880	275400	291680	271980	269500	277640	760480000
P96375	Rv1025	P96375_MYCTU	Conserved protein	4	4	1	4	4	4	32.3	32.3	32.3	16.625	155	155	0	56.973	388870	449690	459460	399310	501550	418030	438960	346880	450490	498570	452430	388710	487900	395070	469920	438280	2028500000
P96817	Rv0140	P96817_MYCTU	Conserved protein	4	4	1	4	4	4	50.8	50.8	50.8	13.766	126	126	0	120.69	564340	620700	621240	546420	536340	522410	441050	619530	541160	524170	668370	674790	597010	495660	587830	630360	21884000000
P96820	Rv0143c	P96820_MYCTU	Probable conserved transmembrane protein	4	4	1	4	4	4	7.5	7.5	7.5	50.807	492	492	0	21.122	194320	216150	144480	150680	161680	167910	139090	112630	138680	174320	182040	61528	169740	170750	187590	159320	570780000
P96883	Rv3278c	P96883_MYCTU	Membrane protein	4	4	1	4	4	4	31.4	31.4	31.4	19.82	172	172	0	89.657	716920	909820	688100	735740	854420	847530	759760	752350	689060	1028100	1078400	402320	802550	729330	807160	879040	9090200000
P96941	Rv0653c	P96941_MYCTU	Possible transcriptional regulatory protein (Probably TetR-family)	4	4	1	4	4	4	17.7	17.7	17.7	24.727	231	231	0	15.023	133190	181680	136260	134110	169220	157330	157470	103940	138650	166270	154320	66086	161550	146590	149850	132350	839460000
P9WF29	xseB	EX7S_MYCTU	Exodeoxyribonuclease 7 small subunit	4	4	1	4	4	4	55.3	55.3	55.3	9.3222	85	85	0	24.085	1087600	957780	906940	823690	1154200	1021300	945230	1044700	984680	948390	945500	966600	1035300	913410	882220	927210	11135000000
P9WF35	xerC	XERC_MYCTU	Tyrosine recombinase XerC	4	4	1	4	4	4	15.8	15.8	15.8	31.979	298	298	0	27.857	92780	118090	89800	89674	97598	105140	101300	72624	103760	121720	102930	42071	121080	107050	108260	101160	657070000
P9WF49	vapC47	VPC47_MYCTU	Ribonuclease VapC47	4	4	1	4	4	4	41.2	41.2	41.2	14.702	136	136	0	67.606	238360	273120	248600	225200	288820	278320	258010	259480	281220	290140	280820	127940	299140	270920	291140	262980	4065100000
P9WF51	vapC49	VPC49_MYCTU	Ribonuclease VapC49	4	4	1	4	4	4	37.5	37.5	37.5	15.205	144	144	0	34.888	602750	586280	553730	552750	644890	602500	533280	559320	617020	648500	687880	849280	735470	609950	628950	644220	2686700000
P9WF83	vapC27	VPC27_MYCTU	Ribonuclease VapC27	4	4	1	4	4	4	31.4	31.4	31.4	14.818	137	137	0	24.862	324780	360620	285930	362910	522500	459130	364820	344080	432640	481860	408210	357330	522340	416650	457680	425540	1336000000
P9WFA1	vapC13	VPC13_MYCTU	Ribonuclease VapC13	4	4	1	4	4	4	26	26	26	14.726	131	131	0	8.8787	425070	481000	446050	469050	510030	490060	447400	411870	519480	587800	548760	253270	573380	485380	568550	558880	1396900000
P9WFB9	vapC2	VAPC2_MYCTU	Ribonuclease VapC2	4	4	1	4	4	4	37.6	37.6	37.6	15.746	141	141	0	61.16	702950	746370	673850	719520	842730	686860	723430	791770	801640	724940	706490	864200	842240	700270	673630	723720	4922400000
P9WFG7	Rv2717c	Y2717_MYCTU	UPF0678 fatty acid-binding protein-like protein Rv2717c	4	4	1	4	4	4	29.3	29.3	29.3	17.846	164	164	0	26.551	338040	387630	319560	352130	388250	391990	354980	358840	411420	448560	411480	698860	434600	359700	457280	419400	3602200000
P9WFS7	tsaE	TSAE_MYCTU	tRNA threonylcarbamoyladenosine biosynthesis protein TsaE	4	4	1	4	4	4	26.2	26.2	26.2	18.214	168	168	0	38.333	502370	549370	558850	491910	515750	526560	558810	617530	614890	593530	519340	387260	648390	495790	580710	525450	9355900000
P9WFZ7	Rv1283c	Y1283_MYCTU	Putative peptide transport permease protein Rv1283c	4	4	1	4	4	4	17.2	17.2	17.2	35.083	325	325	0	61.339	395500	501930	382780	442570	419950	498580	439080	331790	420160	492390	714840	222050	507750	394990	544870	528150	2404500000
P9WG93	Rv2723	Y2723_MYCTU	Uncharacterized membrane protein Rv2723	4	4	1	4	4	4	9.1	9.1	9.1	43.679	397	397	0	8.8376	87813	137110	112040	136390	150170	143690	133330	121190	138070	167660	183440	59703	138150	116190	157040	139240	521170000
P9WGH5	sigL	SIGL_MYCTU	ECF RNA polymerase sigma factor SigL	4	4	1	4	4	4	34.5	34.5	34.5	19.538	177	177	0	50.422	153460	182040	138450	155580	246900	192850	207840	166400	213220	225040	233410	152710	252550	185070	232480	188220	1262800000
P9WGR7	Rv0945	Y945_MYCTU	Uncharacterized oxidoreductase Rv0945	4	4	1	4	4	4	18.2	18.2	18.2	27.138	253	253	0	14.314	242050	277930	258710	233910	294160	274470	292130	259720	272640	307750	292810	137910	317030	288550	326950	319400	696790000
P9WH91	rpmI	RL35_MYCTU	50S ribosomal protein L35	4	4	1	4	4	4	37.5	37.5	37.5	7.2203	64	64	0	10.384	5885800	5628000	5775900	5322600	6821700	5283000	6006400	8199700	5571600	6337500	6571500	5603900	6300400	5424000	4807500	5235300	79500000000
P9WHI1	recX	RECX_MYCTU	Regulatory protein RecX	4	4	1	4	4	4	30.5	30.5	30.5	19.146	174	174	0	58.951	177410	175080	176440	147640	143840	146310	149450	186050	165760	147020	146010	130870	179680	178080	150350	163640	725270000
P9WHQ9	hpt	HPRT_MYCTU	Hypoxanthine-guanine phosphoribosyltransferase	4	4	1	4	4	4	23.3	23.3	23.3	22.251	202	202	0	90.546	1427200	1624800	1480800	1503600	1321200	1213800	1155800	1202600	1597400	1574700	1516000	920760	1539300	1415200	1609300	1449300	7769800000
P9WI03	ppe33	PPE33_MYCTU	Uncharacterized PPE family protein PPE33	4	4	1	4	4	4	9.2	9.2	9.2	47.156	468	468	0	10.364	233720	298700	234860	252050	362680	299140	346000	176340	303750	417110	352200	178960	334080	255130	324730	328900	979300000
P9WI25	ppe19	PPE19_MYCTU	Uncharacterized PPE family protein PPE19	4	0	1	4	1	0	19.4	3.8	0	40.015	396	396	0	24.347	164540	216610	194390	208990	277340	232930	252790	236190	250220	302910	338330	96912	284240	228220	350450	286620	1663200000
P9WI43	ppe4	PPE04_MYCTU	Uncharacterized PPE family protein PPE4	4	4	1	4	4	4	13.5	13.5	13.5	51.787	513	513	0	107.19	177950	206300	220210	184850	271920	197010	208170	299920	251990	219680	198950	194720	298400	271600	245220	222510	1740700000
P9WI45	ppe3	PPE03_MYCTU	Uncharacterized PPE family protein PPE3	4	4	1	4	4	4	6.5	6.5	6.5	54.707	536	536	0	14.138	524100	624640	317220	330950	317250	315040	387700	170780	367500	345890	299540	258940	393100	381010	352290	296030	1196100000
P9WIC1	Rv0948c	CHMU_MYCTU	Intracellular chorismate mutase	4	4	1	4	4	4	32.4	32.4	32.4	11.771	105	105	0	16.399	423970	520600	421560	480410	540090	445870	481250	601320	516810	622240	527900	1097800	606890	538860	538060	573300	4784300000
P9WIN7	mtb12	MTB12_MYCTU	Low molecular weight antigen MTB12	4	4	1	4	4	4	36.3	36.3	36.3	16.635	168	168	0	129.47	995580	1044700	962640	954060	1296600	1008200	1207600	1222200	925630	1161000	1175900	1236800	1445900	1111900	1234700	1251800	45378000000
P9WIX3	nuoK	NUOK_MYCTU	NADH-quinone oxidoreductase subunit K	4	4	1	4	4	4	13.1	13.1	13.1	10.858	99	99	0	18.107	1155100	1480700	975270	962200	1156500	1381000	1034400	813580	1010600	1228500	1290300	452350	1252300	1167500	1264700	1242400	7259700000
P9WIX5	nudC	NUDC_MYCTU	NADH pyrophosphatase	4	4	1	4	4	4	14.1	14.1	14.1	33.826	313	313	0	10.731	157260	196170	168900	153750	161830	162560	155840	163630	166990	180180	162960	83163	196160	173920	195610	189900	329320000
P9WJ17	vapB44	VPB44_MYCTU	Putative antitoxin VapB44	4	4	1	4	4	4	78.8	78.8	78.8	8.8498	80	80	0	60.91	1137000	1270100	1101500	1003200	1137000	1130300	1093300	1203800	1233700	1241500	1236400	1525100	1239500	1124400	1112000	1173500	9963900000
P9WJ21	vapB41	VPB41_MYCTU	Antitoxin VapB41	4	4	1	4	4	4	43.2	43.2	43.2	10.454	95	95	0	8.2304	165490	162570	171960	162500	172670	143240	142300	255200	179390	172080	217830	375000	191450	155900	175910	157750	677290000
P9WJ33	vapB32	VPB32_MYCTU	Antitoxin VapB32	4	4	1	4	4	4	67.7	67.7	67.7	6.9729	65	65	0	23.805	2208900	2301000	2106100	2157600	2755800	2267300	2414600	2546100	2287900	2497800	2268100	3633700	2345800	2110700	2065500	2188700	15559000000
P9WJ55	vapB9	VAPB9_MYCTU	Putative antitoxin VapB9	4	4	1	4	4	4	74	74	74	7.9179	73	73	0	98.937	1064500	1258700	1106400	1047900	1156100	1007400	1156000	1225800	1209000	1136800	1060100	1339100	1221700	1205000	1138800	1141400	5988800000
P9WJ73	Rv2179c	EXRBN_MYCTU	3'-5' exoribonuclease Rv2179c	4	4	1	4	4	4	22.6	22.6	22.6	19.52	168	168	0	10.059	338670	390890	323790	327560	393510	368320	368350	325420	371990	414560	377820	340310	385930	369200	378980	379890	5602100000
P9WJC9	espG2	ESPG2_MYCTU	ESX-2 secretion-associated protein EspG2	4	4	1	4	4	4	21.7	21.7	21.7	29.596	276	276	0	69.905	69795	77088	77966	75725	98544	90832	93289	61834	83265	106180	87248	31649	86786	72126	89910	89291	348190000
P9WJI3	Rv2287	Y2287_MYCTU	Uncharacterized Na(+)/H(+) exchanger Rv2287	4	4	1	4	4	4	9.2	9.2	9.2	57.491	542	542	0	23.584	188220	246060	198560	211230	213290	204840	189750	176030	205220	249570	268440	109220	223030	204610	229480	232360	1035700000
P9WJW7	Rv2994	Y2994_MYCTU	Uncharacterized MFS-type transporter Rv2994	4	4	1	4	4	4	8.3	8.3	8.3	47.046	445	445	0	10.14	663450	793360	630050	717080	637420	755220	723180	468470	614100	757610	805210	470100	779730	694450	759160	719490	2035600000
P9WJX7	Rv0191	Y191_MYCTU	Uncharacterized MFS-type transporter Rv0191	4	4	1	4	4	4	9.4	9.4	9.4	42.91	413	413	0	12.664	191440	219480	168670	186140	203750	213870	193680	161180	192150	201660	251180	97325	207190	183070	228930	191190	459820000
P9WK09	mymT	MYMT_MYCTU	Metallothionein	4	4	1	4	4	4	90.6	90.6	90.6	5.7186	53	53	0	109.95	14831000	19571000	16717000	15169000	22621000	19620000	20886000	16676000	21670000	22499000	17847000	35553000	22261000	23262000	15667000	19877000	149000000000
P9WK53	lprB	LPRB_MYCTU	Putative lipoprotein LprB	4	4	1	4	4	4	17.8	17.8	17.8	19.739	185	185	0	5.3416	1032000	1272700	801330	813860	1007200	1060700	956920	711200	855700	1137100	999430	731610	1043300	965720	1027600	1006100	6622500000
P9WK59	lpqT	LPQT_MYCTU	Putative lipoprotein LpqT	4	4	1	4	4	4	21.7	21.7	21.7	24.08	226	226	0	28.326	671620	855000	872040	860910	827210	709820	807130	936370	840300	869620	954240	1050600	861810	780620	783240	707360	3234600000
P9WK71	lppO	LPPO_MYCTU	Putative lipoprotein LppO	4	4	1	4	4	4	38.6	38.6	38.6	17.342	171	171	0	45.067	196670	188860	182440	166300	203450	194570	164020	186950	175790	207680	214010	173810	194600	179410	183340	182240	1920700000
P9WK89	Rv1592c	Y1592_MYCTU	Probable inactive lipase Rv1592c	4	4	1	4	4	4	11	11	11	48.042	446	446	0	16.294	500420	619600	424260	421020	499530	521740	503840	451320	520460	667330	563180	448000	597500	509590	602180	556000	1600800000
P9WKL3	Rv0559c	Y559_MYCTU	Uncharacterized protein Rv0559c	4	4	1	4	4	4	51.8	51.8	51.8	12.117	112	112	0	37.263	2491100	2885100	2259800	2404200	2703900	2369500	2367600	2694300	2665700	2183000	2389400	3711300	2993500	2732100	2283500	2480900	7536400000
P9WKN3	Rv0955	Y955_MYCTU	Uncharacterized protein Rv0955	4	4	1	4	4	4	8.8	8.8	8.8	46.088	455	455	0	32.476	117320	113770	89713	97665	106370	126440	108590	67783	95270	122820	94198	71151	115960	100360	88332	108850	582730000
P9WKP5	Rv0898c	Y898_MYCTU	Uncharacterized protein Rv0898c	4	4	1	4	4	4	55.2	55.2	55.2	9.92	87	87	0	149.16	338220	324080	313570	427960	378580	383160	327390	587010	532150	500720	607160	1701000	575670	473640	493940	468300	9951700000
P9WKQ3	Rv0887c	Y887_MYCTU	Uncharacterized protein Rv0887c	4	4	1	4	4	4	31.2	31.2	31.2	18.019	170	170	0	53.525	1340800	1445100	1396700	1303300	1840700	1584800	1681000	1597700	1587400	1660800	1647100	1992700	1642100	1497800	1505400	1548100	10405000000
P9WKS5	Rv0634A	Y634A_MYCTU	Uncharacterized protein Rv0634A	4	4	1	4	4	4	60.2	60.2	60.2	9.4264	83	83	0	140.93	4417600	4519800	3976600	5120200	3788000	3882600	3340100	5044000	4518300	4523400	4720300	7113800	4920100	4083800	4189600	4381400	65406000000
P9WKT9	Rv0499	Y499_MYCTU	Uncharacterized protein Rv0499	4	4	1	4	4	4	16.8	16.8	16.8	30.67	291	291	0	25.74	113480	150320	129810	132150	142720	138320	130710	102400	136940	163900	164360	50056	149550	124940	158610	139150	376050000
P9WL17	Rv2926c	Y2926_MYCTU	Uncharacterized protein Rv2926c	4	4	1	4	4	4	36.7	36.7	36.7	22.41	207	207	0	91.702	57461	48795	46579	50479	58269	60663	43329	60402	58547	57577	61721	78273	72080	54163	58910	56581	708510000
P9WL21	Rv2917	Y2917_MYCTU	Uncharacterized protein Rv2917	4	4	1	4	4	4	7.1	7.1	7.1	65.824	602	602	0	6.688	62466	89905	70611	78636	61157	60807	57666	77557	81176	79355	75349	36867	72595	73657	79030	72710	190450000
P9WL25	Rv2910c	Y2910_MYCTU	Uncharacterized protein Rv2910c	4	4	1	4	4	4	29.9	29.9	29.9	17.048	147	147	0	26.703	156230	175490	113340	167980	251610	239820	169130	306530	265890	224530	254170	199210	314330	232550	224730	260800	621650000
P9WL61	Rv2632c	Y2632_MYCTU	Uncharacterized protein Rv2632c	4	4	1	4	4	4	53.8	53.8	53.8	10.083	93	93	0	46.282	2758300	2760700	2531100	2813300	3684100	3081000	2720400	3108100	2985300	3074100	4463000	3817000	3249100	2559500	3660200	3232000	40673000000
P9WL69	Rv2599	Y2599_MYCTU	Uncharacterized protein Rv2599	4	4	1	4	4	4	30.1	30.1	30.1	14.955	143	143	0	42.988	533840	599250	541920	495560	562100	590080	520150	436720	516280	601040	611910	386760	609600	557750	564950	585010	1143700000
P9WL91	Rv2570	Y2570_MYCTU	Uncharacterized protein Rv2570	4	4	1	4	4	4	34.9	34.9	34.9	14.264	129	129	0	33.231	216400	242820	187680	218360	255720	244890	240360	213880	248060	271370	241170	296500	264510	238490	231010	226420	1034200000
P9WLC7	Rv2307c	Y2307_MYCTU	Uncharacterized protein Rv2307c	4	4	1	4	4	4	22.1	22.1	22.1	29.671	281	281	0	44.898	277580	345580	327640	308810	385470	360870	384950	213760	339190	436960	420040	211040	355460	314110	351260	350710	1111200000
P9WLP3	Rv1995	Y1995_MYCTU	Uncharacterized protein Rv1995	4	4	1	4	4	4	22	22	22	28.072	255	255	0	8.8344	93907	106190	95302	95489	122580	94288	102940	95214	99824	101600	95042	92508	121450	106700	109540	90444	200740000
P9WLR9	Rv1815	Y1815_MYCTU	Uncharacterized protein Rv1815	4	4	1	4	4	4	22.2	22.2	22.2	22.819	221	221	0	23.347	663930	735770	720780	768440	761970	819030	694380	729060	638600	694020	920570	713770	673530	531790	599250	543820	3469700000
P9WLV1	Rv1526c	Y1526_MYCTU	Uncharacterized protein Rv1526c	4	3	1	4	3	3	11.3	7.5	7.5	45.696	426	426	0	9.9169	220490	286050	214440	243200	292790	257220	251830	193010	252240	305620	314420	175860	292370	226110	287790	244260	1352800000
P9WLV3	wbbL2	Y1525_MYCTU	Uncharacterized protein Rv1525	4	4	1	4	4	4	19.2	19.2	19.2	28.778	261	261	0	18.499	245660	281820	237110	239730	231780	296790	262120	183030	243070	255120	231400	114730	246220	266470	261770	229830	685140000
P9WLX3	Rv1486c	Y1486_MYCTU	Uncharacterized protein Rv1486c	4	4	1	4	4	4	17.7	17.7	17.7	30.129	288	288	0	12.994	1300200	1453000	1403400	1361700	1711300	1454500	1609300	1457700	1535300	1686500	1758300	557280	1726400	1424700	1626200	1517900	4462100000
P9WLZ1	vapB10	VPB10_MYCTU	Putative antitoxin VapB10	4	4	1	4	4	4	67.1	67.1	67.1	9.4435	85	85	0	159.79	701970	740260	714540	700790	1005400	930660	881660	823330	849770	904350	999800	1118500	994390	808020	813810	820920	25014000000
P9WM21	Rv1337	Y1337_MYCTU	Uncharacterized protein Rv1337	4	4	1	4	4	4	8.8	8.8	8.8	25.702	240	240	0	5.6829	304090	354980	258260	276190	284100	317570	268840	216290	279080	321500	345860	163540	355170	329750	351880	344890	1804500000
P9WM67	Rv0098	Y098_MYCTU	Uncharacterized protein Rv0098	4	4	1	4	4	4	17.5	17.5	17.5	20.528	183	183	0	11.182	686110	632880	502970	361860	663410	736240	688870	449400	618840	746540	730940	413500	881620	854930	607320	564510	1434000000
P9WMA1	Rv0025	Y025_MYCTU	Uncharacterized protein Rv0025	4	4	1	4	4	4	43.3	43.3	43.3	13.1	120	120	0	27.806	103960	102380	85999	82444	112710	113610	88076	113150	111020	105210	96400	105110	131270	127910	112350	108580	476740000
P9WMH5	cmr	CMR_MYCTU	HTH-type transcriptional regulator Cmr	4	4	1	4	4	4	13.5	13.5	13.5	26.793	244	244	0	5.7346	257380	263450	181400	157240	286210	281320	274020	174350	247980	274630	248920	90475	272330	267400	262700	236950	286790000
P9WMI9	cmtR	CMTR_MYCTU	HTH-type transcriptional regulator CmtR	4	4	1	4	4	4	34.7	34.7	34.7	12.495	118	118	0	10.159	297190	344800	295250	415360	387050	359610	311700	453420	342060	371950	466040	345550	388230	278770	381670	336070	1919600000
P9WMJ3	virS	VIRS_MYCTU	HTH-type transcriptional regulator VirS	4	4	1	4	4	4	17.1	17.1	17.1	37.789	340	340	0	31.615	107600	100500	92711	120080	134170	140020	124500	64303	140110	159070	151290	60751	152560	117330	145520	133800	307610000
P9WMM1	hisH	HIS5_MYCTU	Imidazole glycerol phosphate synthase subunit HisH	4	4	1	4	4	4	27.2	27.2	27.2	21.418	206	206	0	48.838	819020	1055000	924240	1044700	1131900	958130	999370	1030100	1004000	1171700	1079100	1177700	1109200	898870	1047100	999800	13591000000
P9WMT7	Rv2205c	Y2205_MYCTU	Uncharacterized protein Rv2205c	4	4	1	4	4	4	16.3	16.3	16.3	37.832	381	381	0	69.061	439750	569430	387900	368150	342800	392080	356100	275290	384960	517780	506480	156840	473430	399370	529840	542490	2634500000
P9WMW7	mraY	MRAY_MYCTU	Phospho-N-acetylmuramoyl-pentapeptide-transferase	4	4	1	4	4	4	13.6	13.6	13.6	37.713	359	359	0	37.67	436780	386450	230730	285700	351360	425100	293740	182380	327930	343880	443210	109360	452260	398300	367360	370740	1420600000
P9WMX7	Rv2957	GLTR1_MYCTU	PGL/p-HBAD biosynthesis glycosyltransferase Rv2957	4	4	1	4	4	4	16	16	16	29.012	256	256	0	30.128	377610	478850	419190	424340	501770	453820	497300	373390	441110	566020	516670	207520	507360	435730	501370	452250	2323000000
P9WMZ7	aftC	AFTC_MYCTU	Alpha-(1->3)-arabinofuranosyltransferase	4	4	1	4	4	4	11.1	11.1	11.1	48.914	433	433	0	16.781	527550	711030	555400	541810	562290	588190	557890	391050	517150	666600	741690	233860	617390	577580	662460	628950	4481700000
P9WN05	pmt	PMT_MYCTU	Probable dolichyl-phosphate-mannose--protein mannosyltransferase	4	4	1	4	4	4	7.9	7.9	7.9	57.607	522	522	0	14.015	367280	469940	406230	393650	381370	406570	357270	352380	399270	400820	444450	229840	416980	367670	447470	427500	896170000
P9WN17	Rv3198.1	Y3198_MYCTU	Putative glutaredoxin Rv3198.1	4	4	1	4	4	4	58.3	58.3	58.3	8.9631	84	84	0	104.22	2177500	2312400	2175700	2003600	2167800	2061300	2101900	1907700	2290700	2217400	2059600	2166800	2285600	1958700	2069900	2160100	105000000000
P9WN35	trpG	TRPG_MYCTU	Anthranilate synthase component 2	4	4	1	4	4	4	28.9	28.9	28.9	24.627	232	232	0	116.82	724040	904780	624170	808850	846540	807750	680420	659440	741240	794630	873720	443930	839590	640220	775550	716240	9654900000
P9WN59	gatC	GATC_MYCTU	Glutamyl-tRNA(Gln) amidotransferase subunit C	4	4	1	4	4	4	49.5	49.5	49.5	10.748	99	99	0	32.344	1764000	1831000	1624900	1476800	1852100	1572400	1542900	1872000	1735100	1610400	1607100	2085000	1832400	1681000	1582300	1548900	54287000000
P9WND9	hsaB	HSAB_MYCTU	Flavin-dependent monooxygenase, reductase subunit HsaB	4	4	1	4	4	4	19.3	19.3	19.3	20.539	187	187	0	10.123	405250	494540	539220	543770	626290	488980	524990	659930	702130	541570	656120	489480	593070	490430	604980	528610	1409100000
P9WNK7	esxA	ESXA_MYCTU	6 kDa early secretory antigenic target	4	4	1	4	4	4	93.7	93.7	93.7	9.9038	95	95	0	323.31	21456000	22478000	26050000	20748000	23239000	22780000	22918000	30237000	28096000	21786000	26116000	23909000	25645000	23533000	23476000	25152000	477000000000
P9WP43	Rv1984c	CUT1_MYCTU	Probable cutinase Rv1984c	4	4	1	4	4	4	30.9	30.9	30.9	21.782	217	217	0	145.58	555350	582920	653280	744840	751710	672630	575970	776240	712120	721680	982830	733620	704900	517600	745680	712080	19752000000
P9WP49	csoR	CSOR_MYCTU	Copper-sensing transcriptional repressor CsoR	4	4	1	4	4	4	47.1	47.1	47.1	12.8	119	119	0	36.923	789500	715790	684270	718470	831630	690940	724130	670650	708090	831920	761530	1208500	785460	681830	652750	645510	5186500000
P9WP65	cpdA	CPDA_MYCTU	3',5'-cyclic adenosine monophosphate phosphodiesterase CpdA	4	4	1	4	4	4	16.7	16.7	16.7	34.233	318	318	0	7.9433	618160	808150	520530	554400	811920	614660	912730	533940	738850	726370	439100	672010	681940	613810	658790	555210	2925800000
P9WPH7	eccA2	ECCA2_MYCTU	ESX-2 secretion system protein EccA2	4	4	1	4	4	4	6	6	6	68.04	619	619	0	8.6978	806180	797510	504940	458610	546290	504080	453500	387230	422320	502910	460190	561910	596760	598660	466570	575700	6846400000
P9WQ71	iscS	ISCSL_MYCTU	IscS-like cysteine desulfurase	4	4	1	4	4	4	13	13	13	40.947	393	393	0	25.777	652650	693930	625480	639920	736580	551920	545680	709560	607950	677490	752890	871450	788350	632730	710050	625930	4014500000
P9WQ81	bioA	BIOA_MYCTU	Adenosylmethionine-8-amino-7-oxononanoate aminotransferase	4	4	1	4	4	4	16.5	16.5	16.5	46.319	437	437	0	57.848	1734600	1932200	1720600	1438700	1853900	1730000	1726500	1767000	1692000	1781500	1809400	1912900	1731600	1819800	1467400	1755700	5904000000
P9WQ85	bioF2	BIOF2_MYCTU	Putative 8-amino-7-oxononanoate synthase 2	4	4	1	4	4	4	5.8	5.8	5.8	86.242	771	771	0	7.0811	190430	220100	190450	194250	163820	160690	172450	142600	169970	175490	146390	75864	182890	162240	169450	184200	900110000
P9WQC9	acyP	ACYP_MYCTU	Acylphosphatase	4	4	1	4	4	4	61.3	61.3	61.3	10.206	93	93	0	232.21	1737000	2098800	2097100	1727600	2172700	1871700	1980500	1755500	1876400	2324300	1940200	3142600	1921100	1745700	1835500	1768700	12518000000
P9WQD3	acpS	ACPS_MYCTU	Holo-[acyl-carrier-protein] synthase	4	4	1	4	4	4	20	20	20	14.003	130	130	0	21.155	127500	120880	102800	147270	156460	160990	137180	105180	144410	165470	185420	121810	174120	131540	150700	147260	1873800000
Q50662	Rv2303c	Q50662_MYCTU	Antibiotic transporter	4	4	1	4	4	4	16.9	16.9	16.9	34.55	307	307	0	52.489	187560	253060	189740	208640	296120	269980	268200	169070	231760	320490	299940	100210	263020	215010	273610	253330	1168000000
Q6MX39	umaA	UMAA_MYCTU	S-adenosylmethionine-dependent methyltransferase UmaA	4	3	1	4	3	3	17.1	13.6	13.6	33.095	286	286	0	23.96	124920	164980	134330	141590	164160	149070	154530	121310	154840	177210	159710	75467	167500	156920	166980	170670	400820000
Q79FE8	mbtJ	Q79FE8_MYCTU	Putative acetyl hydrolase MbtJ	4	4	1	4	4	4	12.4	12.4	12.4	32.876	306	306	0	10.758	439260	543020	420730	410320	605250	544550	580160	426030	499330	603770	538970	219440	550500	511620	515830	476650	1491900000
Q79FY7	mce2A	Q79FY7_MYCTU	Mce-family protein Mce2A	4	3	1	4	3	3	11.6	9.2	9.2	43.488	404	404	0	17.954	31092	36666	40299	32572	41973	35547	33174	32697	38420	34924	35739	15776	38367	38307	35328	36183	117460000
V5QPS4	Rv3098B	3098B_MYCTU	Putative antitoxin Rv3098B/RVBD_3098B	4	4	1	4	4	4	62.1	62.1	62.1	7.7006	66	66	0	11.849	1200400	1292700	949000	1043600	1142100	1055700	1056800	1098400	1069500	1221200	1102800	2784000	1376300	1177800	1130400	1235500	7274800000
V5QQR7	Rv1366A	V5QQR7_MYCTU	Conserved protein	4	4	1	4	4	4	55.8	55.8	55.8	9.7728	86	86	0	37.556	1453100	1417200	1472500	1999000	2226600	2030600	1674700	2175600	2055400	1916000	2484600	1931600	2196300	1646000	2023100	1965300	5740400000
I6WZ71	serA2	I6WZ71_MYCTU	3-phosphoglycerate dehydrogenase	5	5	1	5	5	5	18.4	18.4	18.4	34.439	326	326	0	56.807	1458200	1536800	1382000	1213600	1521000	1337400	1409400	893340	1342700	1500100	1268200	261340	1599500	1414400	1488600	1397400	11841000000
I6WZD9	Rv0765c	I6WZD9_MYCTU	Probable oxidoreductase	5	5	1	5	5	5	22.5	22.5	22.5	29.064	275	275	0	118.26	417090	482390	360180	365410	401230	373880	352660	260180	389870	419360	376370	330290	434240	362030	362920	388600	1731800000
I6X235	Rv1700	I6X235_MYCTU	ADP-ribose pyrophosphatase	5	5	1	5	5	5	40.1	40.1	40.1	22.893	207	207	0	106.6	611120	582190	667990	737200	937380	646930	666020	1094800	790890	757730	1004600	1036700	785860	659310	860690	680170	3283400000
I6X5M3	Rv2884	I6X5M3_MYCTU	Probable transcriptional regulatory protein	5	5	1	5	5	5	19.8	19.8	19.8	27.713	252	252	0	14.291	195890	267660	220380	211930	235940	247720	219710	178780	205970	232450	233830	117250	225040	195770	228680	212500	920890000
I6X9Y7	Rv0854	I6X9Y7_MYCTU	Conserved protein	5	5	1	5	5	5	49.7	49.7	49.7	16.345	147	147	0	76.151	1762000	1945200	1828400	1884300	2165800	1747500	1874000	2173100	1974000	2093900	2195400	2442400	2216100	1810600	2216900	1986300	22471000000
I6XEI0	Rv2520c	I6XEI0_MYCTU	Possible conserved membrane protein	5	5	1	5	5	5	48	48	48	8.3737	75	75	0	22.966	19288000	21192000	19284000	19669000	22727000	20839000	21761000	17283000	21667000	23690000	24991000	10064000	22969000	20098000	24065000	19741000	108000000000
I6XHH2	Rv3531c	I6XHH2_MYCTU	Uncharacterized protein	5	5	1	5	5	5	19.5	19.5	19.5	41.902	375	375	0	56.135	160440	175220	175340	180660	172920	173750	166730	162690	158540	188560	177940	206440	201280	159900	169630	155530	1180900000
I6XVW9	atsD	I6XVW9_MYCTU	Arylsulfatase	5	5	1	5	5	5	6.9	6.9	6.9	86.127	787	787	0	14.934	133940	153480	147110	169670	179400	148480	140950	173920	171350	156080	164670	133310	175440	142570	173890	160010	311530000
I6XZC4	Rv1941	I6XZC4_MYCTU	Oxidoreductase	5	5	1	5	5	5	21.9	21.9	21.9	25.835	256	256	0	71.593	432790	493580	441570	458660	562530	460150	462890	422560	484420	493950	460960	426920	499110	439480	453180	439020	1421200000
I6Y481	Rv0610c	I6Y481_MYCTU	Uncharacterized protein	5	5	1	5	5	5	13.5	13.5	13.5	42.639	385	385	0	34.063	174670	226890	190850	185060	235320	224270	240480	161400	219250	285920	248640	82328	222000	202030	247120	227950	799090000
I6Y4U4	Rv0794c	I6Y4U4_MYCTU	Probable oxidoreductase	5	5	1	5	5	5	15.2	15.2	15.2	52.476	499	499	0	38.126	39099	54186	41194	40000	45639	44061	43441	37218	46569	52218	48485	21359	49286	48651	54219	49085	262430000
I6Y748	Rv0204c	I6Y748_MYCTU	Membrane protein	5	5	1	5	5	5	18.4	18.4	18.4	44.036	412	412	0	107.89	539060	739250	479070	570190	579880	647870	512010	410030	530360	632350	1047500	279000	643020	529270	749040	690570	1703700000
I6Y8U3	Rv0807	I6Y8U3_MYCTU	Uncharacterized protein	5	5	1	5	5	5	49.6	49.6	49.6	13.48	129	129	0	69.853	336520	349430	311900	342420	426530	418090	373290	289780	417440	453310	444270	462440	443030	385070	436560	388700	1919000000
I6YA50	Rv2743c	I6YA50_MYCTU	Membrane protein	5	5	1	5	5	5	15.9	15.9	15.9	28.961	270	270	0	21.581	366080	433030	374650	372660	380770	340270	340010	339270	390330	424500	408030	240390	411890	386700	428600	421600	1069800000
I6YA75	Rv2772c	I6YA75_MYCTU	Membrane protein	5	5	1	5	5	5	34.4	34.4	34.4	17.326	157	157	0	69.213	454240	572590	457670	447220	430400	423820	409340	394190	442660	447200	424870	238310	469930	443360	470720	468890	2029100000
I6YAV3	Rv3005c	I6YAV3_MYCTU	Membrane protein	5	5	1	5	5	5	22.6	22.6	22.6	28.859	279	279	0	199.88	438530	497510	405110	376530	371470	389950	343670	361460	386540	428920	478460	193110	485280	401900	480050	457830	2212000000
I6YGA5	Rv3492c	I6YGA5_MYCTU	Conserved hypothetical Mce associated protein	5	5	1	5	5	5	39.4	39.4	39.4	18.007	160	160	0	38.8	1410600	1905600	1497200	1460400	1685200	1777900	1497700	1313900	1457600	2022400	2172400	707620	1680400	1562200	1902000	1891700	8308700000
I6YHB0	hns	I6YHB0_MYCTU	Nucleoid-structuring protein H-NS	5	5	1	5	5	5	35.1	35.1	35.1	13.823	134	134	0	42.002	16037000	20990000	20223000	18665000	20188000	18593000	19142000	17733000	20985000	20797000	20411000	15716000	23448000	19248000	21552000	17978000	174000000000
L0T5V6	vapC51	VPC51_MYCTU	Ribonuclease VapC51	5	5	1	5	5	5	31.4	31.4	31.4	15.025	137	137	0	28.714	607230	666280	609240	572430	666480	682720	627660	628490	633030	689260	599850	1158300	673640	612560	538980	637230	4941400000
L7N673	Rv1638A	L7N673_MYCTU	Uncharacterized protein	5	5	1	5	5	5	69.4	69.4	69.4	9.5071	85	85	0	81.737	1249000	958460	831670	1057600	1248500	1356200	1021600	1056200	1205000	1114800	1247400	1219300	1415700	1210300	1214700	1297500	14092000000
O05575	Rv0992c	O05575_MYCTU	5-formyltetrahydrofolate cyclo-ligase	5	5	1	5	5	5	29.9	29.9	29.9	21.413	197	197	0	57.595	974820	1267300	1088800	1021300	1187400	1094600	1129100	881540	1123600	1427500	1158900	437410	1194000	1114300	1230000	1099200	6261500000
O05581	Rv0998	PAT_MYCTU	Acetyltransferase Pat	5	5	1	5	5	5	20.4	20.4	20.4	35.625	333	333	0	57.938	367820	418890	365120	354880	419690	428830	381340	274130	365180	491810	401150	148570	448270	392870	414480	396850	1214900000
O05888	Rv3243c	O05888_MYCTU	Uncharacterized protein	5	5	1	5	5	5	20	20	20	30.689	280	280	0	24.52	476380	656970	554950	564590	804640	726550	795060	509110	702720	978480	790480	244570	778220	685950	807010	727450	3747900000
O06178	Rv1532c	O06178_MYCTU	Thioesterase	5	5	1	5	5	5	47.2	47.2	47.2	16.007	144	144	0	46.505	903730	947050	812380	762540	967090	871590	768030	657380	794790	824360	955720	773650	932480	762420	762380	815070	4282900000
O06180	Rv1535	O06180_MYCTU	Uncharacterized protein	5	5	1	5	5	5	75.6	75.6	75.6	8.2756	78	78	0	67.154	225090	255930	225050	216910	333680	249210	274970	221770	298410	334820	308860	313140	316830	250760	277240	255290	1259900000
O06350	lipF	LIPF_MYCTU	Carboxylesterase LipF	5	5	1	5	5	5	19.9	19.9	19.9	29.429	277	277	0	40.249	316790	325360	325310	322910	368250	342720	315960	312460	310020	339690	328670	183610	346750	322900	382960	396800	507880000
O06401	mtnP	MTAP_MYCTU	S-methyl-5'-thioadenosine phosphorylase	5	5	1	5	5	5	42	42	42	27.963	264	264	0	175.86	437380	464330	538350	435670	599360	489870	507640	596680	529540	537360	717160	802410	541240	418900	551590	488570	4403200000
O06403	Rv0537c	O06403_MYCTU	Membrane protein	5	5	1	5	5	5	11.9	11.9	11.9	50.202	477	477	0	37.847	592310	695330	641540	514690	535810	571270	564250	434440	540210	577570	720480	232860	614480	589030	647640	607520	3278500000
O06404	Rv0538	O06404_MYCTU	Possible conserved membrane protein	5	5	1	5	5	5	11.1	11.1	11.1	55.075	548	548	0	51.608	675530	769280	637470	653360	697210	707660	665810	674730	648800	733330	771490	521910	734040	655140	707350	712020	9825600000
O06412	Rv0546c	O06412_MYCTU	Conserved protein	5	5	1	5	5	5	39.1	39.1	39.1	14.346	128	128	0	21.494	8147800	7537800	6251100	5895400	6113300	5772900	5882300	5921000	5830400	6116500	5665100	7918500	7028800	6828800	5730700	5811000	23660000000
O06422	Rv0556	O06422_MYCTU	Membrane protein	5	5	1	5	5	5	24	24	24	18.757	171	171	0	77.644	296050	354370	286410	267460	291310	289640	313180	241860	302180	325650	312690	176120	338260	312470	334410	306780	1903100000
O06547	Rv1147	O06547_MYCTU	Conserved protein	5	5	1	5	5	5	26.4	26.4	26.4	23.404	216	216	0	29.544	208720	251750	201770	191670	228760	211540	195270	178200	210150	207410	205040	156730	233500	208550	229120	199530	744820000
O06562	narI	O06562_MYCTU	Nitrate reductase	5	4	1	5	4	4	17.5	14.2	14.2	28.058	246	246	0	3.7969	602260	544350	503710	518270	533980	461080	430390	479980	498900	431860	639050	270550	559230	456320	537450	527750	533390000
O06593	Rv1597	O06593_MYCTU	Methyltransferase type 11	5	5	1	5	5	5	24.6	24.6	24.6	27.962	252	252	0	58.874	510930	526010	519530	619360	673910	657000	559710	642560	593990	640200	815290	593410	672340	502280	605240	639150	6927500000
O06610	Rv1580c	O06610_MYCTU	Probable PhiRv1 phage protein	5	5	1	5	5	5	68.9	68.9	68.9	9.747	90	90	0	51.267	942800	912450	935610	922840	1005200	945000	886710	1282200	1027800	854150	1144300	1178000	1115300	824990	959070	970960	28242000000
O06612	Rv1578c	O06612_MYCTU	Probable PhiRv1 phage protein	5	5	1	5	5	5	38.5	38.5	38.5	17.05	156	156	0	41.388	421350	498420	383480	444440	444440	475190	377090	559550	467280	488940	435520	673910	554380	441620	489390	460400	1514400000
O06617	Rv1573	O06617_MYCTU	Probable PhiRv1 phage protein	5	5	1	5	5	5	48.5	48.5	48.5	14.581	136	136	0	52.906	353560	328020	267820	267520	359220	300960	297280	265990	360520	308220	277930	300700	370210	342860	325650	283670	1050200000
O06799	Rv1766	O06799_MYCTU	Conserved protein	5	5	1	5	5	5	59.6	59.6	59.6	9.1675	89	89	0	45.896	12304000	12904000	11422000	12187000	15689000	11364000	12445000	12899000	11456000	15277000	13853000	5166900	13989000	12396000	13159000	13335000	26428000000
O07206	Rv2705c	O07206_MYCTU	Uncharacterized protein	5	5	1	5	5	5	51.9	51.9	51.9	14.087	129	129	0	16.218	422750	498830	411170	415550	671580	531300	533930	563400	621540	555670	468640	537790	689770	649200	566310	533800	2537800000
O07239	Rv0312	O07239_MYCTU	Conserved hypothetical proline and threonine rich protein	5	5	1	5	5	5	11.9	11.9	11.9	64.143	620	620	0	75.985	214270	273960	249830	256060	225050	229640	232320	210560	243860	249730	231990	140330	272500	240520	266760	246830	1692300000
O07252	Rv0328	O07252_MYCTU	Possible transcriptional regulatory protein (Possibly TetR/AcrR-family)	5	5	1	5	5	5	28	28	28	21.411	200	200	0	36.754	357030	377120	321440	362970	452660	432470	394450	373500	392190	451620	463040	340820	439910	390900	428810	391160	3150000000
O07419	Rv0175	O07419_MYCTU	Probable conserved Mce associated membrane protein	5	5	1	5	5	5	35.7	35.7	35.7	22.356	213	213	0	118.97	1720600	1731800	1361200	1263200	1238300	1221500	1215400	1142700	1166600	1360200	1433900	1145700	1473600	1453800	1459000	1372200	8407300000
O07423	lprO	O07423_MYCTU	Lipoprotein	5	5	1	5	5	5	16	16	16	39.16	369	369	0	27.437	244820	341370	351140	352140	329080	389330	356650	321630	398720	426130	492440	102570	392940	305770	476380	438180	753450000
O07429	Rv0185	O07429_MYCTU	Uncharacterized protein	5	5	1	5	5	5	40.2	40.2	40.2	18.397	169	169	0	85.246	270990	342820	282000	298170	402110	358100	354370	303920	377650	449380	433260	130450	406200	373640	439210	414610	1124300000
O07748	Rv1883c	O07748_MYCTU	Uncharacterized protein	5	5	1	5	5	5	43.1	43.1	43.1	17.281	153	153	0	120.54	1314200	1702400	1594400	1538000	2130400	1717600	1703200	1261500	1622300	2128800	2029700	692630	1839000	1500400	1778600	1678000	18736000000
O07779	vapB27	VPB27_MYCTU	Antitoxin VapB27	5	5	1	5	5	5	92.3	92.3	92.3	8.2123	78	78	0	55.175	357010	420730	342040	374370	417230	367580	386700	465550	390010	433410	383190	589960	440460	377250	382460	375930	7729300000
O33178	Rv1775	O33178_MYCTU	Uncharacterized protein	5	5	1	5	5	5	16.5	16.5	16.5	29.751	272	272	0	8.8731	399640	542930	420080	472900	513830	457210	502010	397440	490100	598210	476000	182460	552350	444150	608230	554440	1191200000
O33221	Rv1225c	O33221_MYCTU	Uncharacterized protein	5	5	1	5	5	5	16.3	16.3	16.3	29.121	276	276	0	32.263	540800	616500	477570	439840	560890	539510	532650	388980	495100	633770	520990	475990	600000	521500	538850	557700	856520000
O33237	Rv2732c	O33237_MYCTU	Probable conserved transmembrane protein	5	5	1	5	5	5	22.1	22.1	22.1	21.989	204	204	0	87.153	969550	1125800	770410	817150	774150	732010	632650	628130	654080	755210	756730	284120	811870	747410	801980	789400	7727500000
O33252	Rv2117	O33252_MYCTU	Uncharacterized protein	5	5	1	5	5	5	67	67	67	10.85	97	97	0	36.277	340070	393360	393250	383070	473380	398950	428020	411170	418520	474790	498860	527270	465610	373170	438280	390050	1737300000
O33283	ephG	EPHG_MYCTU	Epoxide hydrolase EphG	5	5	1	5	5	5	38.9	38.9	38.9	16.593	149	149	0	48.164	582480	681760	548330	522390	782210	625270	634300	499100	593110	737940	641520	373670	689500	612580	639990	579220	19685000000
O33291	Rv2749	O33291_MYCTU	Antibiotic biosynthesis monooxygenase	5	5	1	5	5	5	61.5	61.5	61.5	11.099	104	104	0	110.33	1656700	1237600	1081700	1459600	1398700	1336700	1232500	1499800	1358000	1245400	1946400	1748700	1743400	1245700	1539200	1443000	30796000000
O50459	lpqZ	O50459_MYCTU	Lipoprotein LpqZ	5	5	1	5	5	5	28.3	28.3	28.3	29.602	286	286	0	118.73	104280	123070	114460	106670	113660	114070	97900	86526	106670	113270	128620	73291	120820	95612	111040	109050	1676100000
O50462	relB	RELB_MYCTU	Antitoxin RelB	5	5	1	5	5	5	56.2	56.2	56.2	9.7669	89	89	0	21.254	1864100	1974000	1782000	1867300	2252000	1732100	2002000	2132100	2181700	2028500	1803800	3150400	2267100	2260700	2064700	1899200	10151000000
O50464	Rv1249c	O50464_MYCTU	Membrane protein	5	5	1	5	5	5	24.4	24.4	24.4	27.571	262	262	0	50.195	47652	59815	50439	58186	60313	57099	56425	58120	65580	71282	69128	36599	69398	64042	75297	67105	1284100000
O53147	Rv1455	O53147_MYCTU	Conserved protein	5	5	1	5	5	5	18.8	18.8	18.8	31.426	287	287	0	62.575	259820	366730	312310	342220	362650	345140	343010	321010	344440	419130	416680	306380	386660	318890	376450	375880	2310300000
O53198	aglA	O53198_MYCTU	Probable alpha-glucosidase AglA (Maltase) (Glucoinvertase) (Glucosidosucrase) (Maltase-glucoamylase) (Lysosomal alpha-glucosidase) (Acid maltase)	5	5	1	5	5	5	16.5	16.5	16.5	60.443	546	546	0	74.421	153730	192800	176750	163000	397470	217570	211190	213200	210940	221150	220400	193380	201430	190200	205880	176700	976870000
O53200	Rv2473	O53200_MYCTU	Membrane protein	5	5	1	5	5	5	32.4	32.4	32.4	25.133	238	238	0	45.427	483610	464190	377710	462000	534670	496000	410280	488140	519280	406320	610540	263490	541840	429060	480480	434530	2920200000
O53348	Rv3202c	O53348_MYCTU	DNA helicase	5	5	1	5	5	5	4.4	4.4	4.4	110.73	1055	1055	0	10.534	52699	63440	49248	51773	63927	61547	64269	48153	65363	79650	58400	25672	70363	66308	76613	63877	819240000
O53352	Rv3259	O53352_MYCTU	Exonuclease	5	5	1	5	5	5	49.6	49.6	49.6	15.649	139	139	0	30.774	440500	474760	458100	449660	559870	493540	482360	564650	491560	527450	523380	514700	548490	488180	523300	498540	6854700000
O53363	Rv3312c	O53363_MYCTU	Alpha/beta hydrolase	5	5	1	5	5	5	14.9	14.9	14.9	33.649	308	308	0	12.199	584170	732850	626950	628630	720910	675420	675370	544140	719380	803540	768130	291350	746710	682680	820140	776270	2567200000
O53410	Rv1062	O53410_MYCTU	Patatin	5	5	1	5	5	5	25.3	25.3	25.3	29.279	285	285	0	63.552	375170	431320	393570	397360	467470	450150	444360	349060	439120	499770	527450	153180	484410	418440	488340	451440	2585300000
O53505	lppM	O53505_MYCTU	Probable conserved lipoprotein LppM	5	5	1	5	5	5	24.7	24.7	24.7	23.846	227	227	0	21.017	173030	195240	156480	144850	181850	175410	154070	144270	142930	163020	166530	107930	177530	158410	164160	155700	1077600000
O53516	Rv2182c	O53516_MYCTU	1-acylglycerol-3-phosphate O-acyltransferase	5	5	1	5	5	5	28.3	28.3	28.3	26.955	247	247	0	158.46	794410	997330	937470	867340	855730	948080	810340	772810	879310	955860	985360	396740	950520	900680	995910	923490	8163500000
O53608	Rv0063	O53608_MYCTU	Oxidoreductase	5	5	1	5	5	5	13.6	13.6	13.6	49.301	479	479	0	46.323	410820	465990	344160	417960	517910	420160	406070	394960	445980	456070	414720	467390	522290	424180	403000	421450	1544900000
O53676	cobU	O53676_MYCTU	Cobinamide phosphate guanylyltransferase	5	5	1	5	5	5	36.8	36.8	36.8	18.142	174	174	0	58.88	184210	220010	153830	186920	207790	206260	210070	154540	190760	238980	194780	155240	226670	186140	210740	185000	1119100000
O53715	Rv0380c	O53715_MYCTU	Possible RNA methyltransferase (RNA methylase)	5	5	1	5	5	5	27.3	27.3	27.3	19.911	183	183	0	24.93	233530	239130	223950	225740	258460	235200	228760	338440	259680	246950	263960	494550	262300	250390	226560	223280	1826400000
O53731	Rv0446c	O53731_MYCTU	Possible conserved transmembrane protein	5	5	1	5	5	5	15.2	15.2	15.2	28.253	256	256	0	7.7655	208120	248460	176180	180410	185690	204140	178600	135990	191480	225060	229560	72092	235170	205620	233950	217260	478170000
O53778	vapB26	VPB26_MYCTU	Antitoxin VapB26	5	5	1	5	5	5	76.1	76.1	76.1	7.6046	71	71	0	20.069	803560	964460	908700	922880	956150	922180	940170	1035600	986320	968090	956940	1755200	1114100	832480	900160	826160	2661000000
O53850	lpqR	O53850_MYCTU	D-alanyl-D-alanine dipeptidase	5	5	1	5	5	5	25.4	25.4	25.4	27.321	256	256	0	85.795	387090	440840	434300	383360	455040	440260	445010	426940	445610	468170	481050	448950	478260	445990	456190	473620	2048700000
O53920	Rv1673c	O53920_MYCTU	Uncharacterized protein	5	5	1	5	5	5	21.9	21.9	21.9	33.989	310	310	0	56.141	167940	195140	179330	168790	145130	134770	143390	163160	165350	150150	142550	141750	184690	150640	162620	165060	1415100000
O53921	Rv1674c	O53921_MYCTU	ArsR family transcriptional regulator	5	5	1	5	5	5	27.1	27.1	27.1	23.759	218	218	0	12.597	107310	125350	142470	124170	107680	106900	111450	122640	111990	113680	100560	100860	103890	99542	93956	101280	411560000
O53977	Rv1976c	O53977_MYCTU	RNA-binding protein	5	5	1	5	5	5	50.4	50.4	50.4	15.029	135	135	0	74.324	457050	470470	415080	444020	532890	470600	440210	522020	477210	503060	511060	800220	549810	477000	473140	473860	5852100000
O69658	Rv3690	O69658_MYCTU	Membrane protein	5	5	1	5	5	5	36.4	36.4	36.4	23.751	217	217	0	81.831	639720	864310	597020	583860	711750	590670	703750	555940	623710	632490	646130	494380	670790	553320	578270	577490	3967000000
O69663	Rv3695	O69663_MYCTU	Membrane protein	5	5	1	5	5	5	20.3	20.3	20.3	33.167	310	310	0	37.97	318230	401980	302470	317510	396900	392130	357520	283510	335650	443300	429630	167310	376900	351070	419080	367280	3777600000
O69681	Rv3714c	O69681_MYCTU	Uncharacterized protein	5	5	1	5	5	5	19.9	19.9	19.9	33.251	296	296	0	39.922	197060	241840	233650	222710	227820	211910	221280	194130	250950	291680	257370	98557	261460	233220	278040	248520	695220000
O69700	Rv3733c	O69700_MYCTU	NTP pyrophosphohydrolase	5	5	1	5	5	5	32.5	32.5	32.5	18.033	166	166	0	17.112	74583	80087	68619	71712	90499	85070	101400	65848	88189	98017	73774	83673	87045	83853	84149	70103	108280000
O86312	Rv1219c	O86312_MYCTU	Probable transcriptional regulatory protein	5	5	1	5	5	5	24.5	24.5	24.5	23.181	212	212	0	29.916	389810	395620	370050	335240	404710	353880	367330	339580	375880	396200	348000	250330	436450	414640	363810	357090	1245400000
P71672	Rv1404	P71672_MYCTU	Probable transcriptional regulatory protein	5	5	1	5	5	5	26.9	26.9	26.9	17.521	160	160	0	26.099	5204000	6616800	5730400	5689500	6849800	5772200	5817000	6306600	5899400	7623600	6768800	7003900	6498400	5541700	6267500	5513600	57095000000
P71708	Rv0051	P71708_MYCTU	Membrane protein	5	5	1	5	5	5	16.4	16.4	16.4	61.24	560	560	0	116.04	104800	120380	98590	94795	135260	108670	111350	92599	108850	114650	125400	70791	130850	107000	119930	104970	1710400000
P71813	Rv0756c	P71813_MYCTU	Uncharacterized protein	5	5	1	5	5	5	23.2	23.2	23.2	24.884	241	241	0	26.044	247530	286780	257790	262600	367830	279560	301950	354320	337880	339830	343700	300900	348830	288860	352950	304150	1545500000
P71837	Rv0784	P71837_MYCTU	Uncharacterized protein	5	5	1	5	5	5	21.9	21.9	21.9	25.052	228	228	0	21.8	118010	128250	107360	128940	174420	164550	166790	158390	137790	159380	146010	131340	178090	161570	160810	150000	368460000
P94978	tsnR	P94978_MYCTU	Possible 23S rRNA methyltransferase TsnR	5	5	1	5	5	5	30.4	30.4	30.4	26.88	260	260	0	68.389	203660	226340	205060	206160	233430	211870	217000	211650	219970	239020	231470	66487	248200	219820	226880	229760	950870000
P95021	Rv2532c	P95021_MYCTU	Antitermination protein NusB	5	5	1	5	5	5	28.6	28.6	28.6	14.273	133	133	0	10.126	277010	297210	277450	277440	289310	247140	241860	312660	294000	281890	262630	218330	293450	263470	297140	286980	2975000000
P95188	pflA	P95188_MYCTU	Probable pyruvate formate lyase activating protein PflA (Formate acetyltransferase activating enzyme) ([pyruvate formate-lyase] activating enzyme)	5	5	1	5	5	5	9.7	9.7	9.7	40.432	362	362	0	6.8864	147660	191250	160590	178000	244540	244080	212930	177280	201950	234800	234630	119420	224490	203330	211720	187650	331730000
P95234	moeW	P95234_MYCTU	Molybdopterin biosynthesis protein moeW	5	5	1	5	5	5	16	16	16	35.271	318	318	0	16.206	219050	268780	233990	215210	273590	250950	269520	196220	226350	260460	277800	176300	227170	210260	231970	243190	476440000
P95238	Rv2342	P95238_MYCTU	Uncharacterized protein	5	5	1	5	5	5	56.5	56.5	56.5	9.2055	85	85	0	70.028	2317000	2483500	2521200	2411100	2334900	1776800	2010500	2879200	2671600	2606500	2572300	1903100	3152000	2670400	2684200	2420900	11135000000
P95257	secBL	SECBL_MYCTU	SecB-like chaperone Rv1957	5	5	1	5	5	5	28.2	28.2	28.2	20.106	181	181	0	37.709	483590	530910	435420	439290	471080	463600	488790	417510	464840	510340	496220	406680	506720	449530	479690	490810	3764300000
P96248	Rv3830c	P96248_MYCTU	TetR family transcriptional regulator	5	5	1	5	5	5	24.9	24.9	24.9	23.124	209	209	0	16.939	543970	504750	403420	520900	573510	595770	441260	374020	582080	612770	610610	375730	655690	527610	565580	516620	1320600000
P96277	Rv0431	P96277_MYCTU	Putative tuberculin related peptide	5	5	1	5	5	5	47.6	47.6	47.6	16.937	164	164	0	88.279	1127200	1298300	1094300	899240	1018100	1097100	956450	789370	1011300	1136000	1229900	498120	1124400	1070200	1094100	1084200	11292000000
P96280	Rv0434	P96280_MYCTU	ATP-dependent protease	5	5	1	5	5	5	27.2	27.2	27.2	23.75	217	217	0	33.423	394750	477440	430280	411070	505880	438020	423070	410300	462500	554930	470990	232580	472740	430560	461400	460720	2489500000
P96284	pks15	PKS15_MYCTU	Putative inactive phenolphthiocerol synthesis polyketide synthase type I Pks15	5	4	1	5	4	4	16.5	13.1	13.1	51.701	496	496	0	74.778	89144	119820	106470	109360	112500	104990	111090	132910	129290	151680	119340	81367	129440	118010	117570	119410	1063700000
P96378	lpqU	P96378_MYCTU	Lipoprotein	5	5	1	5	5	5	22.6	22.6	22.6	25.832	243	243	0	25.951	433650	534630	469630	449030	448590	466250	418110	435170	441530	505250	569810	324310	486320	440470	499240	480670	1885600000
P96397	fadE3	P96397_MYCTU	Probable acyl-CoA dehydrogenase FadE3	5	5	1	5	5	5	15.7	15.7	15.7	38.649	357	357	0	50.121	1076700	1384800	1087700	1241100	1347400	1310800	1179900	1034600	1330700	1426400	1426100	670440	1430500	1182400	1501900	1275300	2182800000
P96415	Rv0232	P96415_MYCTU	Probable transcriptional regulatory protein (Probably TetR/AcrR-family)	5	5	1	5	5	5	37.6	37.6	37.6	25.44	229	229	0	119.92	320920	337680	311770	316720	356660	309350	300780	344190	328040	369210	394720	237260	370030	309840	338640	329260	1827300000
P9WF15	vapB49	VPB49_MYCTU	Putative antitoxin VapB49	5	5	1	5	5	5	33.3	33.3	33.3	16.799	150	150	0	14.399	474650	559530	464960	480300	631510	604570	570380	556340	583010	635520	578990	889610	680130	573520	597600	625170	8348100000
P9WF21	vapB4	VAPB4_MYCTU	Antitoxin VapB4	5	5	1	5	5	5	67.1	67.1	67.1	9.6809	85	85	0	24.089	489980	544800	423650	478260	561620	573320	502550	387310	537020	527380	450290	661200	602330	521280	451850	476970	2262600000
P9WF25	relJ	RELJ_MYCTU	Antitoxin RelJ	5	5	1	5	5	5	50.5	50.5	50.5	10.194	91	91	0	40.003	716180	734830	670440	886560	1091800	916280	771680	789590	1013700	898070	1057800	1012000	1113600	853250	1037600	811180	11363000000
P9WF57	vapC42	VPC42_MYCTU	Ribonuclease VapC42	5	5	1	5	5	5	63.4	63.4	63.4	14.372	131	131	0	73.614	250860	307410	281810	254610	344060	301870	289550	344810	316650	343320	367260	141580	404930	305660	333810	354920	1373500000
P9WF77	vapC30	VPC30_MYCTU	Ribonuclease VapC30	5	5	1	5	5	5	51.1	51.1	51.1	14.25	131	131	0	43.165	332880	381880	316490	339490	379690	321100	364900	411460	304620	335800	318050	313350	364100	299440	263300	268160	1129700000
P9WFC1	vapC1	VAPC1_MYCTU	Ribonuclease VapC1	5	5	1	5	5	5	41.4	41.4	41.4	14.371	133	133	0	29.472	1062500	1227000	1248300	1106900	1775400	1484900	1325400	1392600	1478700	1567800	1513600	1981400	1512200	1277200	1350500	1403200	11160000000
P9WFE7	ureA	URE3_MYCTU	Urease subunit gamma	5	5	1	5	5	5	57	57	57	11.09	100	100	0	45.692	1155900	1135000	1180700	1227800	1438800	1239000	1158700	1424300	1389400	1361800	1491200	1854300	1450500	1203700	1394800	1252700	10535000000
P9WFF5	Rv1086	ZFPP_MYCTU	(2Z,6E)-farnesyl diphosphate synthase	5	5	1	5	5	5	19.5	19.5	19.5	29.41	262	262	0	23.162	758510	774820	683160	736620	705230	666070	632080	671250	808320	887680	953330	707890	772890	636410	691840	616330	3188000000
P9WFL7	Rv2295	Y2295_MYCTU	UPF0167 protein Rv2295	5	5	1	5	5	5	33.2	33.2	33.2	20.691	187	187	0	101	681770	606180	557100	503100	558590	475110	444090	674210	539170	481350	529560	780170	597900	474350	533410	495100	2606300000
P9WG23	drrB	DRRB_MYCTU	Doxorubicin resistance ABC transporter permease protein DrrB	5	5	1	5	5	5	19	19	19	31.109	289	289	0	181.01	316520	449050	325750	347170	331420	333060	283800	314800	300300	356540	336180	144750	350280	338800	393700	370600	1931700000
P9WG65	mpt53	MPT53_MYCTU	Soluble secreted antigen MPT53	5	5	1	5	5	5	46.8	46.8	46.8	18.383	173	173	0	133.84	1305800	1505700	1507500	1428300	1713200	1440400	1562100	1915700	1692300	1548900	1883100	1933300	1687800	1541700	1738300	1687900	22333000000
P9WGA1	tatA	TATA_MYCTU	Sec-independent protein translocase protein TatA	5	5	1	5	5	5	55.4	55.4	55.4	8.9411	83	83	0	120.28	1996300	1903900	1645600	1588200	1670900	1756100	1537700	1541400	1781900	1630000	1991600	1787800	2178000	1911000	1881200	1727100	85605000000
P9WGA3	tam	TAM_MYCTU	Probable trans-aconitate 2-methyltransferase	5	5	1	5	5	5	21.1	21.1	21.1	29.268	261	261	0	22.642	512980	587550	546220	545370	670380	596740	638020	518180	608290	730790	694730	895040	661960	543640	642250	613060	3286700000
P9WGG3	cobB	NPD_MYCTU	NAD-dependent protein deacylase	5	5	1	5	5	5	35	35	35	25.661	237	237	0	54.246	184150	190980	192130	180310	219780	204570	194090	185280	219040	221740	216990	127900	242550	194170	209320	198800	2148300000
P9WGN1	kdpE	KDPE_MYCTU	Transcriptional regulatory protein KdpE	5	5	1	5	5	5	24.8	24.8	24.8	24.741	226	226	0	40.687	322230	328670	318900	346340	402390	388100	368000	310300	429100	477630	488320	294110	518080	407480	478270	451930	790700000
P9WGT9	pstS2	PSTS2_MYCTU	Phosphate-binding protein PstS 2	5	5	1	5	5	5	22.4	22.4	22.4	37.864	370	370	0	79.627	1262700	1395700	1237500	1183200	1709800	1488200	1465900	2036400	1261200	1360000	1531800	1225500	1607400	1527800	1491400	1350300	23079000000
P9WGV9	ruvC	RUVC_MYCTU	Crossover junction endodeoxyribonuclease RuvC	5	5	1	5	5	5	27.7	27.7	27.7	19.786	188	188	0	10.205	296600	350630	340050	316230	309730	279400	276730	305020	333010	324390	290410	137530	356690	319400	342100	342770	984050000
P9WGW9	rsmG	RSMG_MYCTU	Ribosomal RNA small subunit methyltransferase G	5	5	1	5	5	5	28.1	28.1	28.1	24.032	224	224	0	44.07	481510	522800	333040	387380	402940	404910	335180	321280	326370	426080	333080	416270	434320	406150	386020	404100	11146000000
P9WGZ3	rnpA	RNPA_MYCTU	Ribonuclease P protein component	5	5	1	5	5	5	35.3	35.3	35.3	13.072	116	116	0	11.581	1131100	1075200	866170	983630	1186700	1137400	969260	942050	1123200	1159700	1411400	508010	1295800	1109500	1243100	1185500	6317400000
P9WHA1	rpmE	RL31_MYCTU	50S ribosomal protein L31	5	5	1	5	5	5	80	80	80	8.7529	80	80	0	70.995	25510000	32551000	29516000	27279000	38317000	32806000	34768000	38211000	38320000	34452000	40350000	45587000	41305000	35373000	39273000	34113000	106000000000
P9WHS5	htpX	HTPX_MYCTU	Protease HtpX homolog	5	5	1	5	5	5	28	28	28	30.682	286	286	0	105.88	303340	433830	343060	347340	394680	398270	350200	317520	351790	476900	459920	278070	436280	384820	430360	386070	3790600000
P9WIE3	Rv2238c	Y2238_MYCTU	Putative peroxiredoxin Rv2238c	5	5	1	5	5	5	43.8	43.8	43.8	16.819	153	153	0	78.038	2690100	2705200	3344400	2805900	3081500	2628800	2980000	3328200	3357700	3075800	3410700	3031100	3399800	2878500	3127900	3179400	29294000000
P9WIJ5	pcp	PCP_MYCTU	Pyrrolidone-carboxylate peptidase	5	5	1	5	5	5	35.1	35.1	35.1	23.193	222	222	0	112.38	356710	380120	342500	344570	452160	371120	366940	371670	351280	403380	376690	415150	395070	348720	348820	329160	4348000000
P9WIM3	Rv1847	Y1847_MYCTU	Putative esterase Rv1847	5	5	1	5	5	5	57.1	57.1	57.1	15.098	140	140	0	44.285	1485500	1736200	1729600	1648000	1818800	1722000	1680600	1616400	1780700	1959500	1963400	2146900	1912600	1639200	1812300	1792800	14171000000
P9WIM7	pra	PRA_MYCTU	Proline-rich antigen homolog	5	5	1	5	5	5	23.8	23.8	23.8	25.076	240	240	0	97.466	1061300	1073800	867620	955240	1654400	1288200	1090700	1044400	1168900	1138100	1431700	555970	1601400	1474100	1367200	1247200	20396000000
P9WIP7	lsr2	LSR2_MYCTU	Nucleoid-associated protein Lsr2	5	5	1	5	5	5	30.4	30.4	30.4	12.098	112	112	0	28.862	138580000	138770000	138210000	124960000	153410000	133420000	140240000	165940000	136320000	149790000	149730000	136390000	155490000	127480000	134410000	128650000	605000000000
P9WIX1	nuoH	NUOH_MYCTU	NADH-quinone oxidoreductase subunit H	5	5	1	5	5	5	13.2	13.2	13.2	44.657	410	410	0	93.069	1204100	1678300	1396100	1444600	1474400	1519600	1287800	1283800	1373400	1672200	2266800	738030	1517500	1254600	1862500	1585300	18412000000
P9WJ07	Rv0909	Y909_MYCTU	Antitoxin Rv0909	5	5	1	5	5	5	86.4	86.4	86.4	6.403	59	59	0	107.61	1515600	1597200	1478900	1400300	1194300	1115000	1103800	1626800	1324600	1120400	1261100	1710800	1479200	1309300	1317400	1474400	7751700000
P9WJ19	vapB42	VPB42_MYCTU	Putative antitoxin VapB42	5	5	1	5	5	5	59.6	59.6	59.6	10.115	89	89	0	30.8	544990	594330	467050	542020	579540	591550	501410	582190	586740	550920	603100	674120	655660	549360	580010	593020	3004300000
P9WJ25	vapB38	VPB38_MYCTU	Putative antitoxin VapB38	5	5	1	5	5	5	78.1	78.1	78.1	7.8969	73	73	0	96.254	2492600	2579300	2492300	2404400	2850400	2455700	2524200	2752100	2657600	2669400	2709400	3462200	2950000	2613500	2653000	2689900	98938000000
P9WJ27	vapB37	VPB37_MYCTU	Putative antitoxin VapB37	5	5	1	5	5	5	59.5	59.5	59.5	9.4175	84	84	0	54.321	443820	465160	469930	647110	771380	694060	594060	682070	718410	658730	805080	733580	699890	542790	695550	631640	3525500000
P9WJ37	vapB29	VPB29_MYCTU	Putative antitoxin VapB29	5	5	1	5	5	5	82.7	82.7	82.7	8.1951	75	75	0	42.223	1103500	1203700	1190200	1116300	1361500	1158600	1131600	1279600	1232100	1105700	1373400	2329100	1361500	1140100	1151100	1159700	7087300000
P9WJ39	vapB28	VPB28_MYCTU	Antitoxin VapB28	5	5	1	5	5	5	51.9	51.9	51.9	8.813	81	81	0	12.445	2562900	2172300	1447300	1607000	1776600	1932400	1574300	1383200	1625700	1725300	1786200	2574500	2292200	1886500	1614200	1747700	3268600000
P9WJ85	mazE7	MAZE7_MYCTU	Antitoxin MazE7	5	5	1	5	5	5	67.5	67.5	67.5	8.4502	77	77	0	49.824	673360	721260	686900	638920	721250	683350	665720	736010	669210	672670	712360	964290	742210	677720	681840	606300	11793000000
P9WJA5	higB1	HIGB1_MYCTU	Probable endoribonuclease HigB1	5	5	1	5	5	5	29.6	29.6	29.6	14.43	125	125	0	4.9175	188880	276770	312670	457510	478930	405060	356610	468450	450570	448700	517850	296960	427620	285300	428430	362120	760880000
P9WJC3	espJ	ESPJ_MYCTU	ESX-1 secretion-associated protein EspJ	5	5	1	5	5	5	41.1	41.1	41.1	27.395	280	280	0	231.38	2703500	2584100	2770500	2654500	2830400	2581500	2618700	3588100	2990500	2674200	3228800	3342900	3181000	2541300	3007900	2753900	28823000000
P9WJD5	espD	ESPD_MYCTU	ESX-1 secretion-associated protein EspD	5	5	1	5	5	5	38.6	38.6	38.6	19.834	184	184	0	80.24	462210	466720	417390	429590	551710	549750	528700	520960	507560	551920	653200	609280	536940	482040	514250	486820	9150700000
P9WJF3	cwsA	CWSA_MYCTU	Cell wall synthesis protein CwsA	5	5	1	5	5	5	51	51	51	15.671	145	145	0	48.25	8884800	10209000	8830400	8617800	11300000	10258000	10920000	8986900	10937000	11115000	11804000	7145100	11024000	10063000	10757000	9724700	47068000000
P9WJF5	csm5	CSM5_MYCTU	CRISPR type III-associated RAMP protein Csm5	5	5	1	5	5	5	13.3	13.3	13.3	42.339	375	375	0	8.4463	117240	148320	152770	143460	142760	134380	136820	114070	144480	159730	151370	54307	137420	112290	139050	132900	359940000
P9WJF7	csm4	CSM4_MYCTU	CRISPR type III-associated RAMP protein Csm4	5	5	1	5	5	5	18.2	18.2	18.2	32.301	302	302	0	32.274	441780	556780	432120	438020	660370	549390	526130	461520	524290	581960	712710	424190	622150	513870	613010	540040	2716800000
P9WJH7	ndkA	NDK_MYCTU	Nucleoside diphosphate kinase	5	5	1	5	5	5	43.4	43.4	43.4	14.507	136	136	0	28.728	245470	297950	233790	194710	334740	320690	299420	272560	308160	334610	310830	490860	398980	329680	314170	271220	1948900000
P9WJN5	mscL	MSCL_MYCTU	Large-conductance mechanosensitive channel	5	5	1	5	5	5	44.4	44.4	44.4	16.023	151	151	0	51.542	1258800	1345400	1069200	1129800	1045100	1179000	1054800	857040	970520	1131500	1312000	532050	1171500	1090000	1233700	1149100	8089800000
P9WJP7	Rv1688	3MGH_MYCTU	Putative 3-methyladenine DNA glycosylase	5	5	1	5	5	5	25.1	25.1	25.1	21.34	203	203	0	36.604	382430	468840	359780	369370	463570	424690	403390	302130	430240	530410	428330	143180	477290	414060	451030	440980	2311500000
P9WJR7	moaC2	MOAC2_MYCTU	Cyclic pyranopterin monophosphate synthase accessory protein 2	5	5	1	5	5	5	29.9	29.9	29.9	17.598	167	167	0	10.716	812380	924840	692070	780730	948680	861140	844410	864870	829800	836770	953410	1008500	920480	752940	801940	748600	2171300000
P9WJS7	mmpS5	MMPS5_MYCTU	Siderophore export accessory protein MmpS5	5	5	1	5	5	5	48.6	48.6	48.6	15.248	142	142	0	61.485	1329100	1537800	1282700	1147000	1393100	1347900	1153100	1290100	1214200	1357900	1319500	859790	1343100	1259800	1216000	1317300	9339400000
P9WJY5	efpA	EFPA_MYCTU	Uncharacterized MFS-type transporter EfpA	5	5	1	5	5	5	8.1	8.1	8.1	55.579	530	530	0	40.505	1146000	1243900	897010	898580	902210	1020800	816690	817970	1063700	1016900	1180000	410000	1400900	1085800	1237300	1126100	5164300000
P9WK27	Rv3282	Y3282_MYCTU	Maf-like protein Rv3282	5	5	1	5	5	5	21.2	21.2	21.2	23.01	222	222	0	36.086	350260	491520	544830	628870	714980	610940	625870	551600	658660	721970	722970	322300	600200	479050	717060	613970	3865800000
P9WK43	lprH	LPRH_MYCTU	Putative lipoprotein LprH	5	5	1	5	5	5	18.9	18.9	18.9	24.287	228	228	0	25.215	563690	737570	569330	533020	575740	619270	577000	477130	537210	693710	698690	367910	604560	589190	645960	641560	2224700000
P9WK49	lprE	LPRE_MYCTU	Putative lipoprotein LprE	5	5	1	5	5	5	33.2	33.2	33.2	20.442	202	202	0	24.43	776500	838780	770190	778090	897660	845750	784050	799400	846340	765290	1096700	581900	908490	706660	859790	754610	12216000000
P9WKB9	Rv1760	Y1760_MYCTU	Putative diacyglycerol O-acyltransferase Rv1760	5	5	1	5	5	5	11.8	11.8	11.8	54.092	502	502	0	120.97	378560	457970	397050	453210	208180	215500	179660	188150	260790	263400	230670	167440	261760	200060	245230	233970	856310000
P9WKF9	ispH2	ISPH2_MYCTU	4-hydroxy-3-methylbut-2-enyl diphosphate reductase 2	5	5	1	5	5	5	23.4	23.4	23.4	34.666	329	329	0	26.349	217640	280680	244140	208220	255730	248680	265860	182880	252060	294270	250170	159300	293420	252300	230980	213840	460950000
P9WKH3	mhuD	MHUD_MYCTU	Heme-degrading monooxygenase HmoB	5	5	1	5	5	5	58.1	58.1	58.1	11.185	105	105	0	180.25	4173500	4467700	4767600	4593800	5050900	4595200	4879100	4259100	5362100	4985800	6301400	5660000	5784000	4509000	5545200	4739700	218000000000
P9WKR5	Rv0876c	Y876_MYCTU	Uncharacterized protein Rv0876c	5	5	1	5	5	5	9.5	9.5	9.5	59.144	559	559	0	23.126	99342	116690	100350	89308	113140	106650	94589	78731	102120	108930	121550	59800	109640	92340	118510	108350	487600000
P9WKT7	Rv0500A	Y500A_MYCTU	Putative DNA-binding protein Rv0500A	5	5	1	5	5	5	75.6	75.6	75.6	8.5076	78	78	0	44.752	2052500	2133200	2172100	2081300	2746900	2240500	2521800	3028200	2489000	2489000	3152700	3530200	2648800	2007000	2581500	2300400	84126000000
P9WKU1	Rv0498	Y498_MYCTU	Uncharacterized protein Rv0498	5	5	1	5	5	5	20	20	20	30.465	280	280	0	32.622	464720	516530	452420	466630	541160	469630	456790	439720	486820	558880	504010	348690	533820	460640	486640	470130	4181900000
P9WKU9	Rv0487	Y487_MYCTU	Uncharacterized protein Rv0487	5	5	1	5	5	5	31.1	31.1	31.1	20.716	183	183	0	35.834	938380	1091400	1047600	983490	1191700	1089800	1100500	1105000	1192900	1262500	1132800	839150	1268800	1082800	1184500	1161000	5085600000
P9WKX1	Rv3785	Y3785_MYCTU	Uncharacterized protein Rv3785	5	5	1	5	5	5	18.8	18.8	18.8	38.931	357	357	0	51.903	517520	731410	769130	834530	855440	676600	648510	815530	751420	926520	873770	699470	885380	700830	825630	710200	3335200000
P9WKZ1	Rv3406	ATSK_MYCTU	Alpha-ketoglutarate-dependent sulfate ester dioxygenase	5	5	1	5	5	5	16.3	16.3	16.3	32.579	295	295	0	13.759	392000	455340	391550	392300	386640	357870	388310	411090	437250	422620	368360	367370	471040	438350	438280	374380	964380000
P9WL73	Rv2597	Y2597_MYCTU	Uncharacterized protein Rv2597	5	5	1	5	5	5	39.3	39.3	39.3	21.943	206	206	0	105.34	378920	479690	353080	315990	379580	436120	382560	276490	335040	427390	505440	240970	440440	338820	439510	425050	7973300000
P9WL75	Rv2588c	Y2588_MYCTU	Uncharacterized protein Rv2588c	5	5	1	5	5	5	38.3	38.3	38.3	12.966	115	115	0	205.88	611070	654350	682700	712470	846210	634120	600270	1057400	764710	703710	868580	303900	689100	580460	751310	629340	39038000000
P9WLA7	Rv2468c	Y2468_MYCTU	Uncharacterized protein Rv2468c	5	5	1	5	5	5	59.9	59.9	59.9	17.288	167	167	0	161.12	1580500	1889600	1795800	1684500	1987300	1953500	1610200	1636800	1564000	2165700	2628400	1161700	1907600	1466100	1977300	1998500	32865000000
P9WLB7	Rv2313c	Y2313_MYCTU	Uncharacterized protein Rv2313c	5	5	1	5	5	5	16.9	16.9	16.9	30.522	284	284	0	12.526	318310	346450	347100	361470	377610	355820	353610	270190	395890	419280	383230	120300	403000	362150	401660	346330	2282300000
P9WLD9	Rv2297	Y2297_MYCTU	Uncharacterized protein Rv2297	5	5	1	5	5	5	34	34	34	16.468	150	150	0	34.138	326920	415310	354100	380900	466180	437830	369650	347820	363340	485610	558010	215550	436790	380970	472450	473650	3282900000
P9WLE7	Rv2286c	Y2286_MYCTU	Uncharacterized protein Rv2286c	5	5	1	5	5	5	28.7	28.7	28.7	25.642	230	230	0	97.143	166580	217750	181520	175380	211720	202710	201630	137190	188920	249150	201310	103210	212350	178190	214150	202130	1852300000
P9WLG7	Rv2240c	Y2240_MYCTU	Uncharacterized protein Rv2240c	5	5	1	5	5	5	46.4	46.4	46.4	20.083	196	196	0	35.777	151400	188680	155700	121880	191340	167220	200290	142580	151420	173610	118520	84042	146940	153950	134690	117690	1124100000
P9WLT7	Rv1590	Y1590_MYCTU	Uncharacterized protein Rv1590	5	4	1	5	5	4	75.9	75.9	65.8	8.6027	79	79	0	50.101	403330	394970	409080	412340	360490	302890	299660	430170	382290	323460	368600	513380	404170	333550	385580	372940	5252100000
P9WM37	Rv1289	Y1289_MYCTU	Uncharacterized protein Rv1289	5	5	1	5	5	5	20	20	20	23.549	210	210	0	10.558	1673000	1955300	1337400	1206700	1271400	1414400	1428700	807330	1173900	1631700	1354200	596880	1638800	1592900	1348700	1405900	2895000000
P9WM45	Rv1269c	Y1269_MYCTU	Protein Rv1269c	5	5	1	5	5	5	48.4	48.4	48.4	12.55	124	124	0	35.808	4297400	5221900	4462900	4625100	5924300	6067600	5142800	4475000	4570300	6194800	5744500	2650300	5121900	4537900	5262400	5544200	26712000000
P9WMA5	Rv0080	Y0080_MYCTU	Uncharacterized protein Rv0080	5	5	1	5	5	5	29.6	29.6	29.6	16.574	152	152	0	29.391	124980	157980	117500	137040	158480	153610	154910	176170	159180	182190	253020	96408	206220	188660	185260	141120	876900000
P9WMB3	Rv2659c	INT2_MYCTU	Putative prophage phiRv2 integrase	5	5	1	5	5	5	13.9	13.9	13.9	42.176	375	375	0	28.115	201320	239290	196960	181200	212720	218360	213470	182560	213660	232000	208350	119610	233930	203450	213300	191280	1027800000
P9WMC7	Rv2912c	Y2912_MYCTU	Uncharacterized HTH-type transcriptional regulator Rv2912c	5	5	1	5	5	5	30.8	30.8	30.8	21.238	195	195	0	29.862	669150	800090	685620	709920	723220	651730	711880	625980	739260	824650	683490	544750	777050	668410	737360	671700	1195900000
P9WMD7	Rv0767c	Y767_MYCTU	Uncharacterized HTH-type transcriptional regulator Rv0767c	5	5	1	5	5	5	28.6	28.6	28.6	22.572	213	213	0	59.309	95751	109710	115420	130970	113660	113170	115500	122890	122940	150350	137690	65954	129850	119580	158500	118310	473660000
P9WMI5	smtB	SMTB_MYCTU	HTH-type transcriptional repressor SmtB	5	5	1	5	5	5	50.4	50.4	50.4	14.421	135	135	0	89.205	956510	1157100	1025900	964960	1133000	1008900	970000	1133000	1131700	1244000	1134400	1642400	1138700	1032400	940560	816760	9468700000
P9WMM7	hisI	HIS3_MYCTU	Phosphoribosyl-AMP cyclohydrolase	5	5	1	5	5	5	72.2	72.2	72.2	12.465	115	115	0	21.606	193110	217920	187680	192410	221460	177160	207990	228710	210400	215080	191310	263470	218790	196290	194150	190170	5202300000
P9WMQ7	recG	RECG_MYCTU	ATP-dependent DNA helicase RecG	5	5	1	5	5	5	7.9	7.9	7.9	80.36	737	737	0	37.635	130540	163070	151490	153300	149950	141310	152240	127000	149760	173460	146040	61452	158350	156940	166350	154840	291640000
P9WMR7	Rv1341	NTPA_MYCTU	Non-canonical purine NTP pyrophosphatase	5	5	1	5	5	5	33.8	33.8	33.8	21.016	204	204	0	63.521	457190	533170	495900	482700	604540	509860	521150	519200	530570	548820	471430	576910	548840	482370	462400	487680	4443400000
P9WMZ1	glgA	GLGA_MYCTU	Capsular glucan synthase	5	5	1	5	5	5	15.8	15.8	15.8	41.532	387	387	0	52.921	529780	568210	537010	543100	609340	523920	510460	529430	559580	601470	605540	642710	595840	504890	536880	517960	4266700000
P9WMZ9	Rv2181	PIMG_MYCTU	Polyprenol-phosphate-mannose-dependent alpha-(1-2)-phosphatidylinositol mannoside mannosyltransferase	5	5	1	5	5	5	12.2	12.2	12.2	47.143	427	427	0	38.816	527490	733690	480690	500540	458420	575220	436980	334540	515990	654930	558270	195680	646090	657870	695650	729720	3056500000
P9WN03	aftA	AFTA_MYCTU	Arabinofuranosyltransferase AftA	5	5	1	5	5	5	7	7	7	69.514	643	643	0	12.923	1099100	1249000	969740	1098800	1385500	1416500	1208400	860960	1378600	1261100	1869500	544800	1428200	1367300	1764800	1431600	2388400000
P9WN87	furA	FURA_MYCTU	Transcriptional regulator FurA	5	5	1	5	5	5	41.5	41.5	41.5	15.892	147	147	0	80.742	944610	1371800	1146900	976680	1038300	1087400	1387100	1026300	1294700	1178300	871910	972800	1286500	1148800	1164600	1096900	2650600000
P9WN97	ftsW	FTSW_MYCTU	Putative lipid II flippase FtsW	5	5	1	5	5	5	8.2	8.2	8.2	56.336	524	524	0	6.6951	162130	214840	158030	130240	200500	192670	187130	186890	178480	180420	296900	144970	217550	201550	209190	218550	463270000
P9WNC1	nei2	END8B_MYCTU	Endonuclease 8 2	5	5	1	5	5	5	32.2	32.2	32.2	28.525	255	255	0	59.82	213700	249760	250120	213220	261630	232820	247360	245650	250590	258340	259880	165040	266470	230910	259680	248590	2267000000
P9WNC5	folB	FOLB_MYCTU	Dihydroneopterin aldolase	5	5	1	5	5	5	34.6	34.6	34.6	14.552	133	133	0	36.387	1021600	899220	655270	586400	764190	843400	670330	521040	685180	702840	639470	766800	909930	778690	649840	666500	8626200000
P9WNC7	folK	HPPK_MYCTU	2-amino-4-hydroxy-6-hydroxymethyldihydropteridine pyrophosphokinase	5	5	1	5	5	5	21.8	21.8	21.8	20.731	188	188	0	26.442	936560	1200200	1252500	1171200	1351500	1337100	1326500	1103100	1480200	1600600	1495600	444650	1514700	1164100	1525500	1360100	5703100000
P9WNE7	fdxA	FER_MYCTU	Ferredoxin	5	5	1	5	5	5	71.1	71.1	71.1	12.064	114	114	0	178.31	4353300	4066200	4603600	4100900	5807800	3438100	5447600	3707500	3322400	4004800	4659000	2468800	4468600	3170200	2571200	1804400	141000000000
P9WNI7	esxO	ESXO_MYCTU	ESAT-6-like protein EsxO	5	1	1	5	1	1	98.9	16	16	9.9539	94	94	0	16.217	307140	372810	349770	293730	421920	428030	426170	314620	398020	381420	432340	369380	382240	410890	368230	296050	7524000000
P9WNK9	era	ERA_MYCTU	GTPase Era	5	5	1	5	5	5	21.7	21.7	21.7	32.46	300	300	0	40.083	3123900	2944700	2318000	2950500	2852400	3308200	2818700	2847700	3267600	2688900	2684900	2278500	3503800	3052500	2964900	2543900	44107000000
P9WNQ7	eccD1	ECCD1_MYCTU	ESX-1 secretion system protein EccD1	5	5	1	5	5	5	12.1	12.1	12.1	53.999	511	511	0	70.655	764950	1010600	667020	760730	767530	788380	716470	691480	707060	984390	1236200	339970	898460	795690	1116400	935300	5122700000
P9WP17	dcd	DCD_MYCTU	Deoxycytidine triphosphate deaminase	5	5	1	5	5	5	25.8	25.8	25.8	20.869	190	190	0	36.045	950740	899300	809220	822320	783440	788110	807580	730150	937530	890560	907660	1004600	1123100	976530	836420	870870	17877000000
P9WP75	cspA	CSPA_MYCTU	Probable cold shock protein A	5	5	1	5	5	5	77.6	77.6	77.6	7.3701	67	67	0	188.52	228310000	212580000	195200000	205210000	223370000	216740000	198070000	247590000	226500000	187920000	236250000	268490000	255320000	205550000	227690000	210460000	754000000000
P9WPF1	pks18	PKS18_MYCTU	Alpha-pyrone synthesis polyketide synthase-like Pks18	5	5	1	5	5	5	9.7	9.7	9.7	42.032	393	393	0	7.0963	259420	268980	237420	231480	179280	155270	146130	202890	193560	175000	143480	147400	224400	262530	185030	182550	404950000
P9WPI9	Rv2232	Y2232_MYCTU	Uncharacterized protein Rv2232	5	5	1	5	5	5	21	21	21	30.694	291	291	0	57.191	657890	765930	623660	732180	760000	738440	711930	775400	712560	844700	706980	607350	814860	738140	775780	764110	4285900000
P9WPK7	egtA	EGTA_MYCTU	Glutamate--cysteine ligase EgtA	5	5	1	5	5	5	11.3	11.3	11.3	45.795	432	432	0	8.9205	288440	354110	292930	281350	297390	304390	308970	246740	323470	313300	263500	104780	350840	301530	309140	295570	653800000
P9WPN1	cyp135A1	C135A_MYCTU	Putative cytochrome P450 135A1	5	5	1	5	5	5	10.5	10.5	10.5	50.01	449	449	0	11.278	127180	153890	139770	133080	111870	123010	111120	103720	143380	138530	140410	66261	161290	127060	153960	149040	321570000
P9WPV1	atpC	ATPE_MYCTU	ATP synthase epsilon chain	5	5	1	5	5	5	45.5	45.5	45.5	13.135	121	121	0	56.394	8665000	8856100	8461600	7001900	10097000	8909100	8695400	9089200	9337900	8297600	8500000	7195400	10089000	8569300	9130200	7967300	81379000000
P9WQ33	Rv1318c	Y1318_MYCTU	Uncharacterized protein Rv1318c	5	3	1	5	3	3	11.5	7.2	7.2	59.331	541	541	0	34.18	111440	146640	118420	121620	145310	126390	118620	168370	137620	152790	157420	67939	139110	131010	151150	135590	739130000
P9WQK1	Rv0986	Y986_MYCTU	Uncharacterized ABC transporter ATP-binding protein Rv0986	5	5	1	5	5	5	25.4	25.4	25.4	27.373	248	248	0	82.8	173080	209720	197260	216740	244250	183900	203490	294430	217220	245670	248700	104490	202360	184430	234040	198880	1766700000
P9WQN7	mpt51	MPT51_MYCTU	MPT51/MPB51 antigen	5	5	1	5	5	5	35.8	35.8	35.8	31.089	299	299	0	277.43	1291000	1387300	1675400	1647700	1597700	1317300	1280100	2248800	1552400	1399600	2335400	2262600	1832400	1371200	1846200	1830300	21008000000
Q79F96	Rv3811	Q79F96_MYCTU	Csp	5	5	1	5	5	5	11.7	11.7	11.7	57.217	539	539	0	79.245	135870	149090	135930	119480	150580	140660	126380	148320	149820	154060	146560	114380	163500	146130	144500	139590	213190000
I6WZ58	Rv0713	I6WZ58_MYCTU	Membrane protein	6	6	1	6	6	6	30	30	30	33.925	313	313	0	115.19	538110	752070	602060	669390	682140	690070	634810	509220	581770	795510	874350	425060	724150	587420	769130	674440	6851100000
I6WZ83	Rv0743c	I6WZ83_MYCTU	Uncharacterized protein	6	6	1	6	6	6	32.4	32.4	32.4	20.142	185	185	0	21.401	374930	439070	429720	474920	511140	435900	411250	516060	466610	473590	477090	599740	488300	410920	473040	428010	3415500000
I6WZD7	Rv0760c	I6WZD7_MYCTU	Conserved protein	6	6	1	6	6	6	60.4	60.4	60.4	15.242	139	139	0	227.44	1945400	2094600	2194000	2309300	2658100	2125500	2239200	2941400	2347200	2460400	2995600	3488500	2630800	1917800	2506000	2329700	67472000000
I6X4D6	Rv2474c	I6X4D6_MYCTU	Uncharacterized protein	6	6	1	6	6	6	29	29	29	23.301	217	217	0	49.147	603810	655430	562420	526010	711690	608140	724130	441830	583870	717030	652360	241770	701440	673100	674050	599600	1519400000
I6X5H3	ugpC	I6X5H3_MYCTU	ABC transporter ATPase	6	6	1	6	6	6	19.7	19.7	19.7	39.311	360	360	0	14.374	166770	216850	173610	179690	172210	177010	171770	136130	178010	201110	178560	69250	184350	165300	180400	177940	801980000
I6X6H8	PPE52	I6X6H8_MYCTU	PPE family protein PPE52	6	6	1	6	6	6	26.4	26.4	26.4	39.068	409	409	0	198.59	168230	185760	168590	150100	171190	167470	143380	161970	166680	178700	189300	191850	200410	173320	175770	173770	6234700000
I6X7F9	Rv3488	I6X7F9_MYCTU	PadR family transcriptional regulator	6	6	1	6	6	6	49.5	49.5	49.5	11.928	107	107	0	57.112	618560	719030	657070	712150	1017500	895510	908840	866460	852730	959610	961840	964700	890790	757070	892800	730510	8514400000
I6X9X6	Rv0839	I6X9X6_MYCTU	Methyltransferase type 11	6	6	1	6	6	6	37.4	37.4	37.4	29.64	270	270	0	73.453	188970	218470	187790	194950	223440	217260	212710	142960	201330	247690	313740	143190	221800	176880	221660	204400	1414800000
I6XA34	Rv0911	I6XA34_MYCTU	Conserved protein	6	6	1	6	6	6	32.7	32.7	32.7	27.626	257	257	0	70.041	1329000	1450000	1444200	1331300	1667200	1435600	1570900	1557300	1543600	1550000	1555000	1160600	1544100	1435000	1409400	1362000	21211000000
I6XD65	pncA	I6XD65_MYCTU	Amidase	6	6	1	6	6	6	57	57	57	19.604	186	186	0	84.855	296680	312640	248590	254830	335900	308140	286200	293580	316220	312130	314510	287100	339040	311550	285030	274600	53851000000
I6XFI7	Rv2867c	I6XFI7_MYCTU	GCN5 family acetyltransferase	6	6	1	6	6	6	31	31	31	30.326	284	284	0	70.794	69677	90251	79078	83530	109830	94566	96741	82473	99793	111750	94562	40992	96291	87208	104330	90184	321210000
I6XHI0	Rv3541c	I6XHI0_MYCTU	Beta-hydroxyacyl-ACP dehydratase	6	5	1	6	6	5	48.8	48.8	48.1	13.952	129	129	0	46.422	267720	323430	277560	223660	364920	301550	334430	496500	332620	319040	409180	368130	403430	393270	305320	336790	1659900000
I6XWB9	Rv0810c	I6XWB9_MYCTU	Uncharacterized protein	6	6	1	6	6	6	65	65	65	6.9003	60	60	0	257.12	2216400	2370900	2303100	2214300	2250000	2086000	2061200	2514800	2150900	2621000	2438000	3280100	2547000	2379400	2128300	2133900	52296000000
I6Y1H7	Rv2690c	I6Y1H7_MYCTU	DNA-binding protein	6	6	1	6	6	6	9.7	9.7	9.7	70.801	657	657	0	16.743	790420	1067800	919880	923770	951780	1013900	878910	669080	915680	1121300	1241100	409150	1026200	837840	1061300	1066900	3695000000
I6Y1I5	Rv2700	I6Y1I5_MYCTU	Possible conserved secreted alanine rich protein	6	6	1	6	6	6	44	44	44	22.659	216	216	0	132.74	759390	840480	785290	762050	781640	758150	729580	779090	794310	850240	1034100	438740	906790	745180	953470	845660	10554000000
I6Y1V6	cobO	I6Y1V6_MYCTU	Cobinamide adenolsyltransferase	6	6	1	6	6	6	28	28	28	22.81	207	207	0	10.166	393980	507880	386250	498960	600190	588520	468120	444040	581830	608410	568390	221580	615750	535430	655290	561830	682500000
I6Y1W7	Rv2862c	I6Y1W7_MYCTU	Uncharacterized protein	6	6	1	6	6	6	28.4	28.4	28.4	21.021	194	194	0	25.939	508600	590520	503890	435390	509450	522410	552340	411160	505230	576160	554230	276160	604920	557750	569750	549450	2662000000
I6Y2I9	Rv3092c	I6Y2I9_MYCTU	ABC transporter	6	6	1	6	6	6	22.9	22.9	22.9	31.852	306	306	0	61.541	575840	726900	538340	551630	617910	579540	584870	428810	544120	623950	588030	273100	608180	580120	615180	572360	3750200000
I6Y3U6	echA20	I6Y3U6_MYCTU	Enoyl-CoA hydratase	6	6	1	6	6	6	27.1	27.1	27.1	26.333	247	247	0	119.6	796070	961380	856810	868160	1056500	909660	935990	1177800	932480	983820	989500	1877800	1009800	918410	900190	905240	4266300000
I6Y460	Rv3635	I6Y460_MYCTU	Membrane protein	6	6	1	6	6	6	14.9	14.9	14.9	63.529	591	591	0	76.718	263180	322410	292640	289710	264750	285400	223660	249990	263620	304230	329720	240450	302570	259140	300460	311320	1129900000
I6Y469	Rv3647c	I6Y469_MYCTU	Uncharacterized protein	6	6	1	6	6	6	49	49	49	20.346	192	192	0	102.45	490410	627940	578720	559100	614310	534280	596460	550290	600160	727490	613880	785230	696540	569650	696410	648220	4774700000
I6Y6S3	Rv0052	I6Y6S3_MYCTU	Conserved protein	6	6	1	6	6	6	47.1	47.1	47.1	20.387	187	187	0	79.1	1333000	1621000	1506400	1625600	1939100	1654700	1698100	1303500	1394700	2100600	2087400	559490	1888600	1640500	1916200	1948200	8834700000
I6Y8K3	Rv0737	I6Y8K3_MYCTU	MarR family transcriptional regulator	6	6	1	6	6	6	32.1	32.1	32.1	18.078	165	165	0	23.179	769310	828200	783710	853230	1079600	949330	895720	884490	937350	973290	1037300	452530	1004600	817320	937670	889880	2852900000
I6Y9J2	ldtB	LDT2_MYCTU	L,D-transpeptidase 2	6	6	1	6	6	6	15.7	15.7	15.7	43.365	408	408	0	30.809	840760	1049700	925490	873410	1104300	1047300	1070400	1017500	1000000	1150400	1320500	563450	1086000	981350	1247400	1118700	3003300000
I6YA42	Rv2734	I6YA42_MYCTU	Uncharacterized protein	6	6	1	6	6	6	25	25	25	32.253	284	284	0	33.428	359400	411520	367550	346760	423490	381520	411640	254240	384740	490000	452710	161270	428750	348820	395300	352180	1250600000
I6YAY5	Rv3033	I6YAY5_MYCTU	Uncharacterized protein	6	6	1	6	6	6	45.1	45.1	45.1	19.272	182	182	0	105.92	1438600	1486100	1389900	1221500	1495100	1611400	1336900	1069300	1207300	1455600	1450900	1017100	1370200	1215600	1285300	1326000	12615000000
I6YB06	nrdH	I6YB06_MYCTU	Glutaredoxin	6	6	1	6	6	6	55.7	55.7	55.7	8.4186	79	79	0	36.073	878940	964680	826650	914890	1022700	1020200	917820	1170200	1081600	946070	930710	1245000	1060500	1047800	981630	937670	3004800000
I6YC03	ephB	I6YC03_MYCTU	Epoxide hydrolase	6	6	1	6	6	6	20.5	20.5	20.5	39.297	356	356	0	76.399	483370	568520	503840	515450	505630	492710	521230	347320	481690	579960	533450	173610	506250	483090	544730	531510	1885100000
I6YCC4	Rv3529c	I6YCC4_MYCTU	Sulfotransferase	6	6	1	6	6	6	16.7	16.7	16.7	43.345	384	384	0	45.389	231390	270140	260180	253910	307600	269450	288990	264820	287750	309040	370500	231210	288630	238080	318170	271860	1034200000
I6YEW1	Rv2990c	I6YEW1_MYCTU	Uncharacterized protein	6	6	1	6	6	6	18.5	18.5	18.5	32.696	286	286	0	11.971	750400	901960	786660	768880	789250	773980	759700	619000	796010	928810	972520	397850	818600	681790	927610	813520	2531500000
I6YG32	rimI	I6YG32_MYCTU	Ribosomal-protein-alanine acetyltransferase	6	6	1	6	6	6	44.3	44.3	44.3	17.389	158	158	0	41.057	473900	652390	635450	646980	566680	569550	550450	693300	609780	731690	675270	1071100	650070	549100	633540	587450	2274200000
I6YGW6	Rv3673c	I6YGW6_MYCTU	Possible membrane-anchored thioredoxin-like protein (Thiol-disulfide interchange related protein)	6	6	1	6	6	6	37	37	37	23.643	227	227	0	85.316	1237800	1783900	1695800	1555500	1789700	1839700	1849400	1336600	1989100	2488600	2099300	1083700	1870700	1574200	2002500	2218300	2916600000
I6YGW9	Rv3678c	I6YGW9_MYCTU	Conserved protein	6	6	1	6	6	6	52.3	52.3	52.3	15.245	151	151	0	92.135	1824000	2142000	1714400	1733700	2118700	1987400	2079200	2167000	2281000	1980400	1665600	1962500	2604900	1669700	1670300	2041700	79236000000
L0TDE1	ligC	LIGC_MYCTU	DNA ligase C	6	6	1	6	6	6	17.9	17.9	17.9	40.159	358	358	0	24.443	1398800	1478300	1356900	1260800	1387400	1312100	1390800	1270300	1437100	1532400	1631300	1077400	1679800	1441500	1476600	1553100	7346000000
L7N664	trxB1	L7N664_MYCTU	Thioredoxin	6	6	1	6	6	6	60.2	60.2	60.2	13.341	123	123	0	93.07	4934100	5078100	5032600	4636000	4552600	3824600	4066600	5469100	4629900	4497700	4915200	6273500	4988000	4614300	4532700	4621500	29171000000
L7N675	PPE18	L7N675_MYCTU	PPE family protein PPE18	6	3	1	6	6	3	29.7	29.7	13.8	39.158	391	391	0	143.85	615280	766720	636270	632680	1010000	882470	920580	714080	835700	989050	890850	334380	963990	793510	920300	843590	3681600000
L7N692	Rv1489	L7N692_MYCTU	Conserved protein	6	6	1	6	6	6	54.2	54.2	54.2	12.306	118	118	0	87.191	1785700	2093600	1806400	1603000	2181800	1955700	2133400	1548100	2010200	2306400	2172900	1434700	2254500	2095300	2053300	1921900	18833000000
O05579	Rv0996	O05579_MYCTU	Membrane protein	6	6	1	6	6	6	12	12	12	39.519	358	358	0	8.3628	774600	950950	723140	667780	874910	876750	831700	620670	792860	849690	920260	545310	923730	869580	847460	842100	2391500000
O05805	Rv2854	O05805_MYCTU	Uncharacterized protein	6	6	1	6	6	6	22.3	22.3	22.3	38.223	346	346	0	91.185	509530	533920	482410	486220	568530	545300	485790	439260	542600	550930	532510	414720	593130	502050	550730	520490	1971700000
O05828	Rv2370c	O05828_MYCTU	Uncharacterized protein	6	5	1	6	6	5	16	16	14.4	48.381	437	437	0	25.149	353730	439540	426980	417460	429620	411790	436050	331390	455180	504250	516490	131200	461110	393950	508080	441740	1061200000
O05838	Rv2360c	O05838_MYCTU	Uncharacterized protein	6	6	1	6	6	6	45.1	45.1	45.1	15.379	142	142	0	39.018	468000	576270	515510	550090	576150	590120	539960	544180	601650	627690	676400	508490	620120	514780	630070	592340	4204600000
O05862	Rv3204	O05862_MYCTU	DNA methyltransferase	6	6	1	6	6	6	56.4	56.4	56.4	11.018	101	101	0	17.673	1176300	1195900	1044200	1165400	1519200	1285000	1331700	1354800	1445600	1483200	1344400	1710600	1495200	1263400	1341600	1313500	6590800000
O05884	Rv3239c	O05884_MYCTU	Membrane protein	6	6	1	6	6	6	6.5	6.5	6.5	110.2	1048	1048	0	14.409	389390	360660	278690	238680	229020	316360	255790	182310	312060	312900	240770	136520	359400	349980	313380	325860	579580000
O06128	Rv1610	O06128_MYCTU	Possible conserved membrane protein	6	6	1	6	6	6	31.5	31.5	31.5	24.618	235	235	0	20.168	309530	306800	259460	233070	218240	245020	231040	217090	238590	248150	276020	239860	298340	271460	261320	259560	1040400000
O06155	lpqF	O06155_MYCTU	Beta-lactamase	6	6	1	6	6	6	17.5	17.5	17.5	48.519	452	452	0	42.315	290840	329910	337760	285000	325990	300830	293800	326880	330060	344940	402190	206450	350990	307660	366640	373620	1008400000
O06241	Rv2134c	O06241_MYCTU	Conserved protein	6	6	1	6	6	6	47.7	47.7	47.7	21.217	195	195	0	95.847	2419300	2622400	2463000	2376000	2987100	2748400	2871600	2814500	2770000	2963200	2711800	2732000	3017000	2550300	2702000	2583000	11737000000
O06308	Rv0358	O06308_MYCTU	Conserved protein	6	6	1	6	6	6	24.7	24.7	24.7	23.102	215	215	0	17.021	795900	1044900	930670	942210	835580	934720	925780	958920	975400	1020500	1009900	650590	1010800	916550	1017000	961020	2341100000
O06310	Rv0360c	O06310_MYCTU	Conserved protein	6	6	1	6	6	6	41.4	41.4	41.4	15.329	145	145	0	67.492	3258000	4067700	3451200	4331800	5100900	3780000	3667200	4069100	3776000	4455700	3988400	4326400	3990500	3070000	3682700	3906100	59259000000
O06389	Rv0523c	O06389_MYCTU	Conserved protein	6	6	1	6	6	6	48.9	48.9	48.9	14.827	131	131	0	24.309	2560800	2718500	2354300	2219200	2974100	2765300	2701800	2400500	2852400	3199500	2876500	2417200	3107200	2473900	2812800	2740600	12022000000
O06409	Rv0543c	O06409_MYCTU	Conserved protein	6	6	1	6	6	6	77	77	77	11.312	100	100	0	64.333	2838300	2663500	2605600	2466900	3012800	2511300	2529900	2849900	2801800	2619700	2801100	3520800	3034400	2561000	2924500	2964100	27173000000
O06552	Rv1154c	O06552_MYCTU	Uncharacterized protein	6	6	1	6	6	6	39	39	39	22.999	213	213	0	42.517	757830	781010	865790	989110	1171900	1010100	935490	1088900	1103500	1053700	1386700	905470	1131700	859030	1129900	1034100	3599300000
O06579	ppdK	O06579_MYCTU	Probable pyruvate, phosphate dikinase PpdK	6	6	1	6	6	6	17.8	17.8	17.8	52.004	490	490	0	94.816	229090	269730	169060	193160	203480	197130	221140	167080	212130	214690	204820	156750	236610	226820	219780	197080	1275000000
O06611	Rv1579c	O06611_MYCTU	PhiRv1 phage protein	6	6	1	6	6	6	53.8	53.8	53.8	11.234	104	104	0	58.817	2702500	2934900	2827500	2901400	2964100	2414300	2589100	3705900	3199200	3089700	2943800	4872100	3353200	3003600	2877900	2820800	21019000000
O06815	Rv1444c	O06815_MYCTU	ATPase	6	6	1	6	6	6	61.8	61.8	61.8	15.023	136	136	0	108.09	369450	403880	365320	348150	506380	429880	425280	381760	394780	407280	468320	341920	433960	406500	399090	405130	4410200000
O06830	Rv1428c	O06830_MYCTU	Glycerol acyltransferase	6	6	1	6	6	6	28.7	28.7	28.7	29.912	275	275	0	73.699	1078000	1397900	1230500	1098100	1308700	1187800	1338700	1051700	1272200	1398300	1472100	664680	1354300	1311300	1460500	1247700	10010000000
O07233	Rv0306	O07233_MYCTU	Cob(II)yrinic acid a,c-diamide reductase	6	6	1	6	6	6	24.7	24.7	24.7	24.865	223	223	0	19.361	955480	1063100	931050	937400	711050	728920	605360	740480	763030	773270	730040	511320	774940	708750	804530	848650	2109500000
O07253	Rv0329c	O07253_MYCTU	MitM	6	6	1	6	6	6	27.9	27.9	27.9	21.993	208	208	0	20.831	512740	649600	618810	606310	605900	603910	581800	522640	615690	695640	719100	236500	674530	553410	673270	635360	2487300000
O07428	Rv0184	O07428_MYCTU	Uncharacterized protein	6	6	1	6	6	6	29.7	29.7	29.7	26.826	249	249	0	45.834	431100	500190	435600	425180	445490	429900	406640	450740	469020	484330	499910	200950	523660	448710	523930	485150	3862700000
O07434	ricR	RICR_MYCTU	Copper-sensing transcriptional repressor RicR	6	6	1	6	6	6	58.3	58.3	58.3	10.365	96	96	0	39.987	8442000	7959700	7642900	7057700	8898000	7969400	8148100	7539000	8343300	8380600	8567200	9243000	8239100	8350600	7268300	7072000	79431000000
O07739	Rv1893	O07739_MYCTU	Uncharacterized protein	6	6	1	6	6	6	84.7	84.7	84.7	7.4671	72	72	0	44.528	1790600	2074000	1832900	2240200	2793000	2234700	2241300	2599500	2173300	2746500	2446100	2712100	2111900	1934400	2149700	2096700	68528000000
O33181	Rv1778c	O33181_MYCTU	Uncharacterized protein	6	6	1	6	6	6	59.1	59.1	59.1	15.828	149	149	0	153.44	1268200	1329000	1282200	1286200	1564400	1389000	1359200	1518500	1371800	1377500	1640500	1479800	1645100	1345200	1423900	1413100	14575000000
O33183	moeX	O33183_MYCTU	Possible molybdopterin biosynthesis protein MoeX	6	6	1	6	6	6	18.5	18.5	18.5	35.37	330	330	0	23.584	347370	449140	347990	356550	457640	428870	487610	271590	434270	513170	474300	188500	429410	375170	433340	399940	747780000
O33222	Rv1226c	O33222_MYCTU	Membrane protein	6	6	1	6	6	6	13.6	13.6	13.6	52.598	487	487	0	47.608	336610	484880	393350	400140	400790	389960	379550	294190	372610	472170	510570	192640	412270	377970	468280	426320	1117600000
O33271	Rv1742	O33271_MYCTU	Uncharacterized protein	6	6	1	6	6	6	31.4	31.4	31.4	27.702	245	245	0	50.991	605860	654170	531820	510610	632070	632260	534960	483450	512960	601340	595440	864170	710800	525120	556440	519850	2193000000
O33273	Rv0333	O33273_MYCTU	Uncharacterized protein	6	6	1	6	6	6	61.3	61.3	61.3	13.074	124	124	0	60.392	1655500	1475400	1481600	1529700	1835700	1511600	1538200	1642400	1829500	1745200	1838500	2306900	1923700	1638700	1799000	1734000	35490000000
O50398	Rv3369	O50398_MYCTU	Conserved protein	6	6	1	6	6	6	38.9	38.9	38.9	15.718	144	144	0	41.475	7694200	7068200	6736200	6433900	10011000	8634000	7699800	7792000	9446200	8894900	7850900	9473500	10239000	8993200	7750700	8263700	88725000000
O50416	lpqD	O50416_MYCTU	Lipoprotein, LpqD	6	6	1	6	6	6	36.9	36.9	36.9	25.056	236	236	0	182.2	979960	1356600	1230200	1227400	1422200	1350200	1030000	1218400	1238400	1396900	1863400	934770	1415900	968190	1551900	1436100	16716000000
O50423	Rv1167c	O50423_MYCTU	Probable transcriptional regulatory protein	6	5	1	6	6	5	39.8	39.8	36.3	21.962	201	201	0	49.924	181710	216250	213160	190890	202980	180390	187110	200480	207070	222710	207680	160660	215740	180580	212760	216680	1773400000
O50433	fdxC	O50433_MYCTU	Ferredoxin	6	6	1	6	6	6	47.2	47.2	47.2	11.839	108	108	0	64.981	4822400	5166700	4880200	4839800	6658000	4886400	4995100	7367700	4933500	5634700	5936900	10730000	5605900	4853700	4803100	4735200	119000000000
O50456	vapB33	VPB33_MYCTU	Antitoxin VapB33	6	6	1	6	6	6	57	57	57	9.9181	86	86	0	36.037	1155900	1402900	1234100	1238600	1308700	1200100	1192900	1381500	1318700	1398600	1280900	1935800	1378600	1327700	1302100	1423700	12995000000
O53150	Rv1459c	Y1459_MYCTU	Alpha-(1->6)-mannopyranosyltransferase Rv1459c	6	6	1	6	6	6	9.1	9.1	9.1	62.693	591	591	0	15.304	312210	420570	259390	286390	306460	332770	315450	219970	298430	360330	382940	178400	341770	322200	370310	330680	974540000
O53314	moxR3	O53314_MYCTU	ATPase	6	6	1	6	6	6	24.4	24.4	24.4	35.3	320	320	0	50.549	531200	566730	554220	480280	594260	571040	594730	340910	488830	651760	627820	268040	639170	596190	547790	570060	4441100000
O53334	Rv3188	O53334_MYCTU	Uncharacterized protein	6	6	1	6	6	6	48.7	48.7	48.7	12.817	115	115	0	22.466	2669900	3097800	2240000	2544700	2456200	2427100	2559500	2229200	2839500	2527900	2441400	3618100	3106600	2733000	2681200	2558500	5142500000
O53356	Rv3304	O53356_MYCTU	Conserved protein	6	6	1	6	6	6	60.4	60.4	60.4	17.488	159	159	0	115.99	2538500	1822900	1744200	2502800	2171700	2154500	1793800	1982700	2446700	1896400	3811600	2787700	2992100	2030400	2632100	2658900	27348000000
O53417	Rv1069c	O53417_MYCTU	Conserved protein	6	6	1	6	6	6	16	16	16	64.341	587	587	0	44.986	721880	804810	520210	631550	656550	732800	529430	468130	556480	556500	795880	271450	681800	572700	600680	620080	2384300000
O53482	Rv2038c	O53482_MYCTU	Probable sugar-transport ATP-binding protein ABC transporter	6	6	1	6	6	6	21	21	21	38.886	357	357	0	36.879	214240	261570	219680	215580	233040	251250	221700	197750	223940	255770	245890	120830	258480	228640	241220	245390	900650000
O53509	Rv2175c	Y2175_MYCTU	DNA-binding protein Rv2175c	6	6	1	6	6	6	49.3	49.3	49.3	15.743	146	146	0	55.559	1772700	2137800	2214200	2120200	2311600	1903100	2318700	2572000	2500500	2328700	2696700	4519900	2922200	2628800	2242500	2261400	7474000000
O53517	Rv2183c	O53517_MYCTU	Conserved protein	6	6	1	6	6	6	69.5	69.5	69.5	13.354	131	131	0	87.166	1669500	1366300	978150	924070	1047100	1240300	1185100	760340	1257700	1367300	1034200	961050	1630600	1458700	1272800	1364800	5448200000
O53527	Rv2253	O53527_MYCTU	Uncharacterized protein	6	6	1	6	6	6	50.9	50.9	50.9	17.831	167	167	0	78.468	501650	424500	474060	495470	587230	506840	448130	597830	595450	476330	893720	759920	576270	402720	670260	689040	3943800000
O53604	Rv0059	O53604_MYCTU	Uncharacterized protein	6	6	1	6	6	6	33	33	33	25.58	230	230	0	119.81	600160	682480	566310	646460	706100	631640	584490	596960	684330	732230	794680	238160	757050	621050	744090	706310	3774400000
O53652	Rv0201c	O53652_MYCTU	Conserved protein	6	6	1	6	6	6	38.9	38.9	38.9	18.516	167	167	0	90.734	553230	580350	467230	535640	570610	501850	447690	554440	493110	508380	585860	511150	573430	463180	500840	499760	5486300000
O53661	Rv0238	O53661_MYCTU	Possible transcriptional regulatory protein (Probably TetR-family)	6	6	1	6	6	6	37.3	37.3	37.3	22.496	204	204	0	25.831	1846600	2258100	1917000	2021700	2277000	2122100	2368500	1707800	2175000	2837300	2155600	2052700	2447300	2196700	2248300	2098900	12687000000
O53711	Rv0376c	O53711_MYCTU	Uncharacterized protein	6	6	1	6	6	6	17.4	17.4	17.4	39.898	380	380	0	20.648	136530	157800	113410	128980	154490	153700	146270	94412	146340	182320	156130	56389	162200	143390	155400	144810	392950000
O53744	Rv0459	O53744_MYCTU	Uncharacterized protein	6	6	1	6	6	6	53.4	53.4	53.4	17.215	163	163	0	91.522	689750	778570	691340	704230	926810	838190	922830	719050	789890	950410	980500	1093800	800580	700950	797120	797240	8906400000
O53780	lpqN	O53780_MYCTU	Probable conserved lipoprotein LpqN	6	6	1	6	6	6	48.2	48.2	48.2	23.682	228	228	0	112.75	3165300	3428100	2736700	2743400	3393000	3322200	2854900	2765500	2974700	3564000	3579900	3290900	3491800	3243200	3205300	3206600	48508000000
O53838	kmtR	KMTR_MYCTU	HTH-type transcriptional regulator KmtR	6	6	1	6	6	6	46.9	46.9	46.9	14.296	130	130	0	33.473	241780	301160	263330	295560	316490	324920	274090	327610	317420	368220	367520	444470	379200	311470	329520	307900	1457700000
O69659	Rv3691	Y3691_MYCTU	Uncharacterized membrane protein Rv3691	6	6	1	6	6	6	20.2	20.2	20.2	40.442	381	381	0	206.13	741990	974170	826400	777180	981710	916770	873970	747070	801140	1001300	1097300	393750	943830	808150	965120	926080	5577100000
O69662	Rv3694c	O69662_MYCTU	Membrane protein	6	6	1	6	6	6	21.5	21.5	21.5	35.471	330	330	0	13.903	257360	323690	249830	265610	331680	292420	296020	263770	302170	329580	389570	153560	333670	283480	360110	310810	1139000000
O69714	Rv3747	O69714_MYCTU	Conserved protein	6	6	1	6	6	6	71.7	71.7	71.7	13.539	127	127	0	228.52	6481600	6108200	4895200	4322100	5040500	4371800	4519400	4181000	4547200	4901400	4564000	8191800	5547000	5168200	4617000	4667800	138000000000
O69728	Rv3762c	O69728_MYCTU	Possible hydrolase	6	6	1	6	6	6	13.4	13.4	13.4	68.482	626	626	0	53.177	353120	367930	347770	324790	375440	315690	317870	314020	351360	361820	333450	120240	397430	351170	393780	417340	1057000000
O69732	espH	ESPH_MYCTU	ESX-1 secretion-associated protein EspH	6	6	1	6	6	6	63.9	63.9	63.9	19.945	183	183	0	178.83	2971800	3022200	3204900	2798200	3632100	3074500	2845600	3666900	3347100	3245400	3893900	4969600	3611500	2892600	3104800	3206400	88693000000
O86348	Rv1190	O86348_MYCTU	Hydrolase	6	6	1	6	6	6	25	25	25	31.804	292	292	0	47.918	1016200	1126400	1029100	1038500	1235200	1188100	1206100	1142300	1123200	1320000	1228000	1173000	1194300	1179100	1237700	1158400	4157700000
P0CV86	Rv1954A	Y954A_MYCTU	Uncharacterized protein Rv1954A	6	6	1	6	6	6	45	45	45	10.167	100	100	0	32.466	442160	514020	335090	293000	512470	658110	683950	519200	487890	646970	752950	1176500	659780	561370	488870	555360	3179500000
P0CW29	vapB1	VAPB1_MYCTU	Putative antitoxin VapB1	6	6	1	6	6	6	69.6	69.6	69.6	8.7177	79	79	0	111.7	317510	398700	376710	434770	536680	448540	405210	713460	504340	516330	569340	848570	480940	399500	472630	451040	6011300000
P71626	Rv2826c	P71626_MYCTU	Uncharacterized protein	6	6	1	6	6	6	19.4	19.4	19.4	33.088	294	294	0	19.951	689870	896530	647430	694450	921120	876580	877520	589680	859980	1023800	938970	485500	976880	805770	956890	868730	2656900000
P71643	Rv2808	P71643_MYCTU	Uncharacterized protein	6	6	1	6	6	6	95.3	95.3	95.3	9.8619	85	85	0	107.5	1873600	1846300	1914400	1696800	1882000	1675700	1644800	2048700	1781600	1735600	1855300	2239800	2016300	1842800	1695000	1684500	7709500000
P71810	Rv1382	P71810_MYCTU	Probable export or membrane protein	6	6	1	6	6	6	43	43	43	18.189	165	165	0	22.94	526180	669850	615200	606510	583490	610220	587510	479610	559810	649420	750690	312640	624460	553440	649370	662650	3328300000
P71847	Rv3553	P71847_MYCTU	2-nitropropane dioxygenase	6	6	1	6	6	6	22	22	22	36.83	355	355	0	130.58	564640	741180	642980	619620	773580	675020	696820	602230	666730	791120	694100	316930	713170	638680	699160	605800	3531000000
P71965	Rv2668	P71965_MYCTU	Possible exported alanine and valine rich protein	6	6	1	6	6	6	56.1	56.1	56.1	18.346	173	173	0	68.011	919260	937460	914880	719510	824260	821770	807340	730270	844350	809680	902830	957180	923030	935060	804830	874190	4993800000
P95017	Rv2536	P95017_MYCTU	Membrane protein	6	6	1	6	6	6	34.8	34.8	34.8	24.626	230	230	0	88.516	6626300	7557700	6388000	5994400	7881000	7285400	6283800	5639800	6742700	7624100	7652300	4252100	7885100	6999900	7543900	6487900	42868000000
P95059	atsA	P95059_MYCTU	Arylsulfatase	6	6	1	6	6	6	12.1	12.1	12.1	86.213	787	787	0	68.184	361740	306620	268000	376000	411960	416990	264660	328300	352120	393530	479060	394060	441020	328440	328790	357940	2633800000
P95098	Rv3060c	P95098_MYCTU	GntR family transcriptional regulator	6	6	1	6	6	6	13.5	13.5	13.5	54.007	490	490	0	30.207	196490	260990	206420	208030	230330	244260	239930	160600	243170	274470	232260	91310	262330	230410	275610	233750	740750000
P95144	Rv1871c	P95144_MYCTU	Conserved protein	6	6	1	6	6	6	40.3	40.3	40.3	14.681	129	129	0	20.385	3592100	3856800	3705600	3489100	5164600	3983300	4374400	4500100	4521000	4593300	5353300	4916200	4802900	4060100	4696500	4117000	55767000000
P95202	Rv0394c	P95202_MYCTU	Possible secreted protein	6	6	1	6	6	6	25.5	25.5	25.5	25.278	239	239	0	115.23	1144000	1170500	932000	895320	1003800	961520	980830	964120	937550	983480	1005800	733380	1095100	954830	914040	949570	36610000000
P95206	Rv0398c	P95206_MYCTU	Possible secreted protein	6	6	1	6	6	6	44.6	44.6	44.6	21.655	213	213	0	34.476	383940	380500	407410	349010	376510	365400	381320	334340	389470	376640	422400	556800	428260	386880	390570	382580	1992700000
P95287	Rv1927	P95287_MYCTU	Uncharacterized protein	6	6	1	6	6	6	34.2	34.2	34.2	28.586	257	257	0	92.167	838540	921410	898680	822820	1030900	895440	855250	861650	928310	1048700	986830	791470	996700	879060	938050	894670	5525400000
P96353	Rv1048c	P96353_MYCTU	Uncharacterized protein	6	6	1	6	6	6	16.2	16.2	16.2	40.248	371	371	0	19.207	458810	557340	481470	496280	524540	512690	480160	394300	535800	593180	519210	195590	550800	483540	560710	502420	1095100000
P96356	Rv1045	P96356_MYCTU	Uncharacterized protein	6	6	1	6	6	6	20.1	20.1	20.1	31.99	293	293	0	16.764	971420	1092800	1034400	1056800	1091900	1021800	1056700	878740	1020000	1165200	1053600	1010500	1196900	977900	1128000	1077600	2326600000
P96376	Rv1024	P96376_MYCTU	Possible conserved membrane protein	6	6	1	6	6	6	21.9	21.9	21.9	24.57	228	228	0	16.792	542950	688730	584530	607340	730760	702350	616350	622120	675370	737060	782870	384810	754170	649800	798310	742380	3014900000
P96408	Rv0226c	P96408_MYCTU	Membrane protein	6	6	1	6	6	6	11.5	11.5	11.5	59.139	576	576	0	18.07	242410	320850	262650	225380	244690	270710	226380	183490	223070	273920	321680	127450	278060	268270	302420	267020	588930000
P96810	Rv0133	P96810_MYCTU	Acetyltransferase	6	6	1	6	6	6	46.8	46.8	46.8	22.827	201	201	0	98.477	253850	303470	234040	248600	335570	303440	302480	246540	282910	351000	375730	157840	317300	260990	316030	283360	725160000
P96815	Rv0138	P96815_MYCTU	Polyketide cyclase	6	6	1	6	6	6	24	24	24	18.972	167	167	0	31.737	699000	777570	707060	812020	896180	843440	754530	882310	842130	890600	850220	994140	922800	809380	867910	851230	10504000000
P96818	Rv0141c	P96818_MYCTU	Uncharacterized protein	6	6	1	6	6	6	55.1	55.1	55.1	15.49	136	136	0	118.83	1063700	1192100	1172200	1162600	1205300	1156100	1121200	1469800	1148100	1217000	1443200	2098700	1369900	1205200	1123800	1247600	9486700000
P96886	accE5	P96886_MYCTU	Probable bifunctional protein acetyl-/propionyl-coenzyme A carboxylase (Epsilon chain) AccE5	6	6	1	6	6	6	52.5	52.5	52.5	19.013	177	177	0	230.37	2310100	2731800	2767900	2633700	2749500	2389400	2403800	3469500	3019900	2843800	3512600	2572300	3336800	2489800	2846100	2697400	24315000000
P96917	vapC5	VAPC5_MYCTU	Ribonuclease VapC5	6	6	1	6	6	6	68.1	68.1	68.1	14.408	135	135	0	77.359	340750	370180	331620	312070	346810	321770	328820	367670	400330	359440	347290	331300	387200	328520	340590	348870	2925700000
P9WF17	vapB35	VPB35_MYCTU	Antitoxin VapB35	6	6	1	6	6	6	64.4	64.4	64.4	9.8182	90	90	0	59.232	683750	685160	627420	621140	763050	660190	658360	764390	705060	725270	709470	976880	788380	706500	730840	717900	6274300000
P9WF23	vapB47	VPB47_MYCTU	Antitoxin VapB47	6	6	1	6	6	6	61.6	61.6	61.6	11.01	99	99	0	43.988	1501900	1640300	1444900	1382900	1933800	1588800	1665500	1887700	1554700	1674200	1847600	2111200	1983300	1589700	1642400	1760500	7400100000
P9WF95	vapC17	VPC17_MYCTU	Ribonuclease VapC17	6	6	1	6	6	6	44.4	44.4	44.4	15.175	133	133	0	39.022	381930	504980	468980	459200	523760	531450	564380	449630	569650	656270	577590	1200900	613340	539280	634140	600940	2685500000
P9WF97	vapC15	VPC15_MYCTU	Ribonuclease VapC15	6	6	1	6	6	6	38.6	38.6	38.6	14.731	132	132	0	21.27	360210	391130	318600	416590	426080	425380	366250	388230	475840	453640	462110	359010	520160	428690	498280	457750	2838500000
P9WFC3	vapB40	VPB40_MYCTU	Antitoxin VapB40	6	6	1	6	6	6	66.7	66.7	66.7	9.2495	81	81	0	38.656	1020700	1072300	1112900	969620	1112300	1139800	1006300	996320	1090700	1084100	1194800	1808000	1162000	1110300	1074300	1035300	4662900000
P9WFD1	Rv2026c	Y2026_MYCTU	Universal stress protein Rv2026c	6	6	1	6	6	6	31.3	31.3	31.3	31.456	294	294	0	57.323	1025000	1301700	1041000	1161700	1353100	1301800	1265400	1044800	1206400	1454000	1393100	666040	1409100	1125600	1306400	1320600	3721600000
P9WFJ1	Rv0145	Y153_MYCTU	Putative S-adenosyl-L-methionine-dependent methyltransferase Rv0145	6	6	1	6	6	6	24.1	24.1	24.1	33.709	311	311	0	36.9	221060	278380	236920	220120	265930	223580	225940	287410	270320	275430	228220	175960	348290	324040	289820	285370	1591300000
P9WFK5	Rv0038	Y038_MYCTU	UPF0301 protein Rv0038	6	6	1	6	6	6	42.6	42.6	42.6	21.808	202	202	0	79.091	681410	882260	795390	762910	816400	765710	827670	737440	819370	983180	827290	546210	881480	813720	891190	893730	2983800000
P9WFY7	trmD	TRMD_MYCTU	tRNA (guanine-N(1)-)-methyltransferase	6	6	1	6	6	6	29.1	29.1	29.1	25.166	230	230	0	73.568	1318600	1500000	1261000	1282900	1635500	1526300	1524000	1366000	1406300	1568800	1474500	1592300	1590100	1420100	1518500	1445300	16707000000
P9WG73	thiG	THIG_MYCTU	Thiazole synthase	6	6	1	6	6	6	23	23	23	25.877	252	252	0	39.975	1300000	1501200	1322600	1341800	1159900	1032000	1051000	1026700	1343000	1416400	1299800	1219900	1290000	1228800	1291100	1245100	4025700000
P9WG77	thiD	THID_MYCTU	Hydroxymethylpyrimidine/phosphomethylpyrimidine kinase	6	6	1	6	6	6	32.5	32.5	32.5	27.51	265	265	0	49.702	784310	861030	871880	731530	974960	880310	800730	835240	821880	1002600	930220	552080	1002300	770280	849460	839530	2274400000
P9WGB1	cobM	COBM_MYCTU	Precorrin-4 C(11)-methyltransferase	6	6	1	6	6	6	34.7	34.7	34.7	26.42	251	251	0	51.838	258490	299310	301330	265090	280530	280160	286530	273080	312700	300550	316950	210410	307290	245180	292930	267860	1970700000
P9WGH3	sigI	SIGI_MYCTU	Probable ECF RNA polymerase sigma factor SigI	6	6	1	6	6	6	26.9	26.9	26.9	31.431	290	290	0	59.027	154310	177830	145480	139430	190360	179580	184750	118550	168070	177690	209650	93415	176380	144270	165140	156500	792880000
P9WGH7	sigK	SIGK_MYCTU	ECF RNA polymerase sigma factor SigK	6	6	1	6	6	6	35.3	35.3	35.3	21.035	187	187	0	47.84	949840	942370	772750	655130	875760	921190	783020	617770	594560	762640	681760	628910	790240	727610	605880	623500	4414500000
P9WGR3	Rv2073c	Y2073_MYCTU	Uncharacterized oxidoreductase Rv2073c	6	6	1	6	6	6	31.7	31.7	31.7	25.922	249	249	0	56.22	369240	422530	391670	358180	425030	453430	413860	363530	388540	513400	584130	258540	469130	404830	475970	478920	3052000000
P9WGT1	fabG3	HSD_MYCTU	3-alpha-(or 20-beta)-hydroxysteroid dehydrogenase	6	6	1	6	6	6	26.2	26.2	26.2	27.029	260	260	0	24.364	2101800	2455000	2108400	2150200	3163000	2479300	2599900	2779100	2259400	2648900	2551000	1118300	2940200	2415400	2906700	2792000	18355000000
P9WGX1	rsmE	RSME_MYCTU	Ribosomal RNA small subunit methyltransferase E	6	6	1	6	6	6	31.7	31.7	31.7	27.652	262	262	0	40.138	390320	447450	413200	382930	436740	406460	388900	387840	395350	415000	430290	109600	443670	348060	379540	388550	1912200000
P9WGY5	rpoZ	RPOZ_MYCTU	DNA-directed RNA polymerase subunit omega	6	6	1	6	6	6	92.7	92.7	92.7	11.842	110	110	0	183.27	2758100	2652500	2202800	2251100	2277600	2183600	1963700	2697200	2309300	2308000	2726000	2330800	2659300	2409000	2349500	2402500	56955000000
P9WH31	rpsF	RS6_MYCTU	30S ribosomal protein S6	6	6	1	6	6	6	61.5	61.5	61.5	10.935	96	96	0	61.583	31887000	31848000	34910000	33000000	39483000	31550000	33350000	38917000	33604000	41730000	39957000	55254000	40162000	33454000	36572000	38918000	202000000000
P9WH41	rpsT	RS20_MYCTU	30S ribosomal protein S20	6	6	1	6	6	6	43	43	43	9.4048	86	86	0	17.225	12794000	14390000	13467000	13366000	18536000	13171000	14417000	18440000	15101000	15528000	16163000	13574000	17364000	14525000	15574000	14767000	152000000000
P9WH55	rpsO	RS15_MYCTU	30S ribosomal protein S15	6	6	1	6	6	6	61.8	61.8	61.8	10.475	89	89	0	89.1	8577800	9080700	8721200	8026600	9496900	9275500	8591500	8300600	8899200	9174600	9893100	6624500	9463200	8070400	9145400	8338900	147000000000
P9WH63	rpsL	RS12_MYCTU	30S ribosomal protein S12	6	6	1	6	6	6	53.2	53.2	53.2	13.849	124	124	0	34.84	7324400	8581700	8311800	8221200	9861300	8691600	8849600	8709200	9547200	10849000	11877000	1535500	10558000	8437200	10934000	9843000	59848000000
P9WH65	rpsK	RS11_MYCTU	30S ribosomal protein S11	6	6	1	6	6	6	35.3	35.3	35.3	14.785	139	139	0	55.095	2613400	3187200	2584600	3057100	6579300	5705100	4839800	4718600	5698300	5856600	6252500	2244400	6583700	5210600	6701800	5428800	99561000000
P9WH95	rpmG2	RL332_MYCTU	50S ribosomal protein L33 2	6	6	1	6	6	6	63.6	63.6	63.6	6.4954	55	55	0	15.219	3415300	3624200	3138900	3629400	4676200	3668200	3687800	4762100	3911900	3831500	3759300	5260600	4059000	3255400	3532300	3372600	173000000000
P9WHC5	rplT	RL20_MYCTU	50S ribosomal protein L20	6	6	1	6	6	6	50.4	50.4	50.4	14.527	129	129	0	83.063	12199000	15288000	14378000	19922000	25484000	20125000	16674000	25992000	20908000	22597000	25395000	5775700	21864000	15256000	22379000	17794000	197000000000
P9WHC9	rplS	RL19_MYCTU	50S ribosomal protein L19	6	6	1	6	6	6	54.9	54.9	54.9	13.013	113	113	0	80.321	1571600	1924200	1704900	2140100	2357000	2188200	1962000	2094700	2204500	2357700	3060000	1594100	2422200	1811000	2358600	2052000	129000000000
P9WHD5	rplP	RL16_MYCTU	50S ribosomal protein L16	6	6	1	6	6	6	49.3	49.3	49.3	15.692	138	138	0	202.05	2136000	2761200	2517500	2774700	2714300	2712200	2346300	2642000	2522500	3201600	3673200	454320	3115600	2263400	3138400	2800200	23881000000
P9WHF5	sseB	THT3_MYCTU	Putative thiosulfate sulfurtransferase SseB	6	6	1	6	6	6	35.2	35.2	35.2	29.4	284	284	0	293.17	1152600	1198100	1188300	1096400	1323300	1141900	1178400	1276800	1141900	1200500	1350700	1337100	1300000	1071600	1157800	1154900	15167000000
P9WHK9	pyrE	PYRE_MYCTU	Orotate phosphoribosyltransferase	6	6	1	6	6	6	32.4	32.4	32.4	18.892	179	179	0	24.999	4603000	5004200	3909000	4104400	5647300	4613100	4431500	4666300	4678700	5229100	4727500	3973500	5177000	5022500	4635800	4674200	24956000000
P9WHM1	purE	PURE_MYCTU	N5-carboxyaminoimidazole ribonucleotide mutase	6	6	1	6	6	6	46	46	46	17.674	174	174	0	91.515	4851000	5302900	5298800	4653700	5726300	4961200	5458700	5853700	5929400	5436100	6033900	6641800	6020500	5028500	5445400	5137600	38836000000
P9WHM3	purU	PURU_MYCTU	Formyltetrahydrofolate deformylase	6	6	1	6	6	6	20.6	20.6	20.6	34.006	310	310	0	35.122	1127300	1360400	1029700	1282500	1741900	1472400	1342400	1512700	1356500	1409200	1598000	1630200	1587800	1261400	1478200	1324600	4281200000
P9WHW9	ppe68	PPE68_MYCTU	Uncharacterized PPE family immunogenic protein PPE68	6	6	1	6	6	6	23.1	23.1	23.1	37.33	368	368	0	82.839	361800	394770	339610	344290	493260	422420	405950	470030	395800	438530	406820	457110	427150	370150	410750	388360	5539300000
P9WHY3	ppe51	PPE51_MYCTU	Uncharacterized PPE family protein PPE51	6	6	1	6	6	6	23.2	23.2	23.2	37.979	380	380	0	61.1	265470	333710	289800	285630	694670	583030	611860	386640	513050	808980	640460	262650	569610	459510	559970	474310	4399400000
P9WI85	Rv0181c	Y181_MYCTU	Putative quercetin 2,3-dioxygenase Rv0181c	6	6	1	6	6	6	30.7	30.7	30.7	26.286	244	244	0	56.831	2100800	2120800	1960500	1768600	2533800	2021600	2233200	2411700	2294700	2310700	2363300	2545500	2476700	2305700	2216100	2205100	3947900000
P9WIP1	mpt63	MP63_MYCTU	Immunogenic protein MPT63	6	5	1	6	6	5	61.6	61.6	57.2	16.514	159	159	0	116.49	1116400	1287400	1190100	1131900	1277100	1267300	1249400	994930	1303900	1251200	1077500	1574100	1355200	1360700	1089400	1258500	16109000000
P9WIR5	cadI	CADI_MYCTU	Cadmium-induced protein CadI	6	6	1	6	6	6	42.8	42.8	42.8	16.031	152	152	0	53.536	472110	482840	451170	422430	385080	375890	352400	462430	439050	372260	383480	393590	467880	406470	416850	429130	1919600000
P9WIU1	orn	ORN_MYCTU	Oligoribonuclease	6	6	1	6	6	6	32.1	32.1	32.1	23.442	215	215	0	113.3	1206800	1268100	1104500	1153800	1396200	1156000	1081600	1287800	1115300	1290900	1402500	1280700	1306500	1098400	1264200	1178600	16088000000
P9WIU3	pyrF	PYRF_MYCTU	Orotidine 5'-phosphate decarboxylase	6	6	1	6	6	6	32.1	32.1	32.1	27.377	274	274	0	138.73	480140	514460	465330	507010	631990	520130	546280	468260	489220	622700	527400	623040	540420	468960	536330	490090	8026500000
P9WIX9	mutT3	MUTT3_MYCTU	Putative 8-oxo-dGTP diphosphatase 3	6	6	1	6	6	6	35	35	35	23.499	217	217	0	28.472	331090	380500	385190	416720	353760	332520	336560	335180	399570	436610	467150	169920	410270	360550	413840	348400	2192800000
P9WIZ3	nrdI	NRDI_MYCTU	Protein NrdI	6	6	1	6	6	6	44	44	44	16.491	150	150	0	39.402	425620	480160	474410	424970	337020	362950	311570	290520	427040	401660	359520	443590	340290	343930	405510	481320	1772500000
P9WJ05	Rv0910	Y910_MYCTU	Toxin Rv0910	6	6	1	6	6	6	39.6	39.6	39.6	15.754	144	144	0	17.137	1624500	1529900	1138800	1237000	1222300	1276000	1217100	980240	1197500	1393500	1335400	858010	1594200	1380700	1280500	1261000	6627600000
P9WJ29	vapB36	VPB36_MYCTU	Putative antitoxin VapB36	6	6	1	6	6	6	73.3	73.3	73.3	9.5608	86	86	0	21.902	6037400	7215100	6583000	6508100	7530800	7087200	6532300	8309000	7727800	6873000	6664000	8028300	7635400	7262600	7354900	7388100	31239000000
P9WJ53	vapB12	VPB12_MYCTU	Putative antitoxin VapB12	6	6	1	6	6	6	78.7	78.7	78.7	8.2263	75	75	0	61.605	2162700	2269000	2018400	2033000	1928800	1765400	1671000	2052400	1906600	1861600	2175200	2213800	2198400	1982900	2029400	2092300	15246000000
P9WJE1	espA	ESPA_MYCTU	ESX-1 secretion-associated protein EspA	6	6	1	6	6	6	20.2	20.2	20.2	39.888	392	392	0	63.425	166490	207180	160650	166080	226220	207510	202390	160510	185150	237910	251500	179640	210950	187470	188950	179510	2196900000
P9WJH1	nuoB	NUOB_MYCTU	NADH-quinone oxidoreductase subunit B	6	6	1	6	6	6	35.9	35.9	35.9	20.219	184	184	0	53.824	4711100	5103900	4859800	4464500	4962200	4550000	4496000	5239500	4628900	4925900	6333300	4169100	5048900	4308700	5399600	5171900	49712000000
P9WJJ5	nadD	NADD_MYCTU	Probable nicotinate-nucleotide adenylyltransferase	6	6	1	6	6	6	32.7	32.7	32.7	23.053	211	211	0	81.921	945130	953790	901380	888570	1262500	1124300	1023300	798960	1058700	1172800	1283300	932780	1177400	967250	1220100	1074900	8758700000
P9WJN9	mraZ	MRAZ_MYCTU	Transcriptional regulator MraZ	6	6	1	6	6	6	38.5	38.5	38.5	15.912	143	143	0	25.521	402550	356270	338180	280670	324570	327140	311530	442430	336530	304710	483310	1134100	402520	324940	359940	295950	3735000000
P9WKE7	thrB	KHSE_MYCTU	Homoserine kinase	6	6	1	6	6	6	32	32	32	32.346	316	316	0	175.05	1988200	1815800	1885000	1731900	2003000	1868800	1916800	2127000	2123300	1919200	2408700	2200900	2184400	1809100	2124000	2018800	23142000000
P9WKK3	infA	IF1_MYCTU	Translation initiation factor IF-1	6	6	1	6	6	6	67.1	67.1	67.1	8.4888	73	73	0	22.9	2199700	2405600	1972800	2488100	2811600	2668100	2289700	3194800	2596100	3112400	3005200	4941300	2979400	2294800	2766500	2573300	138000000000
P9WKP7	Rv0897c	Y897_MYCTU	Uncharacterized protein Rv0897c	6	6	1	6	6	6	17.4	17.4	17.4	56.233	535	535	0	73.047	401960	453670	463170	442390	526300	450060	451620	402790	470220	515840	496260	534250	507000	448020	450810	443680	3078200000
P9WKQ1	Rv0888	Y888_MYCTU	Uncharacterized protein Rv0888	6	6	1	6	6	6	18.6	18.6	18.6	52.034	490	490	0	69.984	160490	158690	138830	125100	172910	179180	147200	144920	149450	147480	154550	99186	167230	155640	147580	162560	1219000000
P9WKQ7	Rv0883c	Y883_MYCTU	Uncharacterized protein Rv0883c	6	6	1	6	6	6	33.2	33.2	33.2	27.373	253	253	0	51.708	279810	306430	250470	261380	310960	302300	298230	275350	321890	308610	300490	458670	326780	286280	305800	309670	2781300000
P9WKR7	Rv0875c	Y875_MYCTU	Uncharacterized protein Rv0875c	6	6	1	6	6	6	52.5	52.5	52.5	17.832	162	162	0	89.018	248930	316280	274200	304900	342710	331270	313880	275060	292920	398030	458650	183190	334650	281300	375920	324090	2078500000
P9WKS9	Rv0508	Y508_MYCTU	Uncharacterized protein Rv0508	6	6	1	6	6	6	44.3	44.3	44.3	10.71	97	97	0	25.83	1760400	1844600	1737100	1858600	1908000	1690400	1634400	1974000	1969600	1853700	1915900	2189300	2069000	1854300	1862300	1940500	9891900000
P9WKV3	lprQ	LDT5_MYCTU	L,D-transpeptidase 5	6	6	1	6	6	6	19.3	19.3	19.3	47.89	451	451	0	55.884	1013300	1150400	1018900	1015800	1343900	1097200	1033800	1300700	1190900	1322900	1373500	1103800	1362400	1231600	1266800	1212200	5007600000
P9WKY9	Rv3412	Y3412_MYCTU	Uncharacterized protein Rv3412	6	6	1	6	6	6	79.4	79.4	79.4	15.302	136	136	0	195.08	228110	214980	230920	205250	261730	233980	223140	340310	264960	251800	289120	284710	298740	243920	267180	266180	6351900000
P9WL43	Rv2716	Y2716_MYCTU	Uncharacterized protein Rv2716	6	6	1	6	6	6	32	32	32	24.574	228	228	0	115.47	1944300	2230600	2080500	1904400	2180900	1828300	1920800	2130300	1954900	2144900	2079000	2589400	2254500	1999700	1967400	2018100	29946000000
P9WL99	Rv2561/Rv2562	Y2561_MYCTU	Uncharacterized protein Rv2561/Rv2562	6	6	1	6	6	6	44.3	44.3	44.3	23.707	212	212	0	96.681	547990	616950	471290	523120	772390	656810	582980	980980	779010	599780	714710	354620	717830	498190	838950	572450	9220800000
P9WLA5	Rv2557	Y2557_MYCTU	Uncharacterized protein Rv2557	6	6	1	6	6	6	32.6	32.6	32.6	24.295	224	224	0	28.525	430150	489520	319030	282570	366840	494630	414010	196800	327450	375740	240220	552710	385620	404300	252130	273350	1171900000
P9WLB5	Rv2319c	Y2319_MYCTU	Universal stress protein Rv2319c	6	6	1	6	6	6	21.2	21.2	21.2	31.866	292	292	0	23.326	388450	444050	414100	390040	393530	374380	378630	318430	427450	462360	414800	182230	436410	409000	443610	380590	931810000
P9WLH1	Rv2237	Y2237_MYCTU	Uncharacterized protein Rv2237	6	6	1	6	6	6	28.6	28.6	28.6	29.067	255	255	0	90.862	697240	811850	729880	701080	703310	677700	619020	651080	699810	846500	794410	583760	774110	651190	734360	705130	7926700000
P9WLK3	Rv2083	Y2083_MYCTU	Uncharacterized protein Rv2083	6	6	1	6	6	6	18.5	18.5	18.5	30.773	314	314	0	37.818	658250	744810	497100	568080	622010	571440	525340	673450	584550	563650	573900	643600	721390	593480	634120	583620	1829900000
P9WLM7	vapB15	VPB15_MYCTU	Antitoxin VapB15	6	6	1	6	6	6	73.8	73.8	73.8	8.8837	80	80	0	137.06	722880	760320	667060	721700	843870	673250	643190	799310	720470	768950	726540	829970	847610	757320	758940	741180	6487400000
P9WLN9	Rv1998c	Y1998_MYCTU	Uncharacterized protein Rv1998c	6	6	1	6	6	6	28.3	28.3	28.3	27.253	258	258	0	28.427	545690	590080	637120	610230	582540	541020	512020	606100	651640	621890	666970	445470	709860	601840	698770	634720	2527600000
P9WLP7	Rv1990c	Y1990_MYCTU	Uncharacterized protein Rv1990c	6	6	1	6	6	6	70.8	70.8	70.8	12.488	113	113	0	64.525	1200300	1143600	876940	1135500	1270400	1275800	1031000	1088300	1239500	1194000	1376300	1694800	1557000	1161900	1231300	1203200	10206000000
P9WLP9	Rv1989c	Y1989_MYCTU	Uncharacterized protein Rv1989c	6	6	1	6	6	6	39.8	39.8	39.8	20.281	186	186	0	46.092	881050	927750	650280	804970	926110	945890	796260	702730	817600	970520	972760	1201300	1043600	851140	876660	843790	3716100000
P9WLS1	Rv1813c	Y1813_MYCTU	Uncharacterized protein Rv1813c	6	6	1	6	6	6	30.8	30.8	30.8	14.981	143	143	0	14.813	454390	635650	465320	579520	950950	696440	745000	454690	603980	949430	814820	851930	784950	556420	576240	437660	8445000000
P9WLS3	Rv1738	Y1738_MYCTU	Uncharacterized protein Rv1738	6	6	1	6	6	6	50	50	50	10.606	94	94	0	41.017	14349000	18576000	13988000	14028000	30382000	23856000	28113000	18326000	19776000	29023000	24769000	24393000	26492000	22995000	19496000	13398000	96401000000
P9WLW7	Rv1502	Y1502_MYCTU	Uncharacterized protein Rv1502	6	6	1	6	6	6	27.8	27.8	27.8	33.472	299	299	0	89.821	1232000	1130800	1159100	1163700	1337000	1190400	1160500	1281700	1285700	1190300	1281200	1424100	1254800	1085500	1082700	1082900	8409000000
P9WLX7	Rv1424c	Y1424_MYCTU	Uncharacterized protein Rv1424c	6	6	1	6	6	6	24.5	24.5	24.5	27.427	253	253	0	19.538	1060400	1257600	1100200	1039800	1098500	1109100	1076100	1015100	1111600	1214600	1324100	804420	1117400	996130	1171200	1106200	4445800000
P9WM23	Rv1333	Y1333_MYCTU	Uncharacterized aminopeptidase Rv1333	6	6	1	6	6	6	24.4	24.4	24.4	33.952	344	344	0	72.291	498520	654020	529940	540780	696730	605430	647620	507290	669340	769700	637060	309410	655830	595550	649580	588380	4853500000
P9WM29	Rv1312	Y1312_MYCTU	Uncharacterized protein Rv1312	6	6	1	6	6	6	30.6	30.6	30.6	16.594	147	147	0	11.417	1104000	1220700	967030	1179100	1219400	1291600	1039400	887160	1088000	1350800	1522800	704730	1215700	1110100	1314800	1201400	3672500000
P9WM83	Rv0569	Y0569_MYCTU	Uncharacterized protein Rv0569	6	6	1	6	6	6	88.6	88.6	88.6	9.5226	88	88	0	80.809	8050900	10533000	7804800	7702600	13293000	9274500	12352000	9028500	9654100	11982000	11110000	14161000	13274000	10412000	9025500	6878600	163000000000
P9WM95	Rv0030	Y030_MYCTU	Uncharacterized protein Rv0030	6	6	1	6	6	6	38.5	38.5	38.5	11.858	109	109	0	15.373	1057600	1188400	960920	1018200	1317800	1220400	1207100	1302100	1248600	1234000	1165900	1551600	1452100	1311200	1246400	1135900	5717200000
P9WMB1	Rv0026	Y0026_MYCTU	Uncharacterized protein Rv0026	6	6	1	6	6	6	16.5	16.5	16.5	46.475	448	448	0	21.277	163490	171330	154180	151510	186130	159260	179530	163750	192350	175700	156480	183410	195250	172170	184010	185430	715990000
P9WMB9	kstR2	KSTR2_MYCTU	HTH-type transcriptional repressor KstR2	6	6	1	6	6	6	23	23	23	22.906	200	200	0	17.422	602810	726760	705730	680700	640820	699200	694570	617870	677920	856520	856020	276750	777410	714480	808940	745640	2243900000
P9WMC1	ethR	ETHR_MYCTU	HTH-type transcriptional regulator EthR	6	6	1	6	6	6	39.8	39.8	39.8	23.756	216	216	0	51.407	390860	487640	419770	500300	482910	479470	432630	478490	527060	530720	507390	779250	539070	458860	471130	496650	3550300000
P9WME5	Rv1830	Y1830_MYCTU	Uncharacterized HTH-type transcriptional regulator Rv1830	6	6	1	6	6	6	31.6	31.6	31.6	24.02	225	225	0	143.12	813430	910080	818060	853580	1183300	974530	935640	962880	956090	1285500	1159300	889800	1103900	881120	1010600	934760	14839000000
P9WMI7	Rv0081	Y0081_MYCTU	Uncharacterized HTH-type transcriptional regulator Rv0081	6	6	1	6	6	6	49.1	49.1	49.1	12.356	114	114	0	90.764	704820	761570	709130	682600	1050300	726730	845350	951760	870310	877930	960760	934000	1049400	911570	856040	789580	4691500000
P9WML3	Rv0759c	YHI1_MYCTU	Uncharacterized HIT-like protein Rv0759c	6	6	1	6	6	6	43.6	43.6	43.6	14.667	133	133	0	101.02	930160	1109000	1051500	975660	1236500	1086100	1050800	1064500	1120800	1252800	1189600	975610	1163700	1077200	1086300	1055700	9077400000
P9WML9	hisB	HIS7_MYCTU	Imidazoleglycerol-phosphate dehydratase	6	6	1	6	6	6	31.9	31.9	31.9	22.769	210	210	0	51.467	2017800	1858300	1566000	1700900	2044600	1943100	1795800	1562600	1714700	2074400	2149200	2090700	2193100	1856600	1838500	1816100	46495000000
P9WMY1	Rv0539	Y539_MYCTU	Uncharacterized glycosyltransferase Rv0539	6	6	1	6	6	6	31.2	31.2	31.2	23.116	218	218	0	113.45	578380	677570	665640	587480	754030	656460	710620	579960	729520	770650	813820	387680	791200	710250	775510	670410	1853500000
P9WN23	glbO	TRHBO_MYCTU	Group 2 truncated hemoglobin GlbO	6	6	1	6	6	6	47.7	47.7	47.7	14.95	128	128	0	41.86	2820900	2894000	2369400	2285200	2454200	2433000	2314900	2555700	2354600	2600200	2468200	2601500	2832900	2495300	2418300	2558900	12399000000
P9WN29	glnD	GLND_MYCTU	Bifunctional uridylyltransferase/uridylyl-removing enzyme	6	6	1	6	6	6	8.3	8.3	8.3	86.437	808	808	0	24.727	865150	1583100	680930	805860	1806000	1264000	1986600	660360	1262400	1788000	721300	350310	1306700	1440100	1319200	844430	1687600000
P9WN99	rodA	FTSWL_MYCTU	Uncharacterized FtsW-like protein	6	6	1	6	6	6	10.7	10.7	10.7	50.61	469	469	0	40.788	301570	389940	309500	347600	373310	364390	340890	280690	337060	390040	401780	173770	357100	330140	384030	357610	2235700000
P9WNC3	fpg1	FPG1_MYCTU	Formamidopyrimidine-DNA glycosylase 1	6	6	1	6	6	6	24.2	24.2	24.2	31.95	289	289	0	32.441	392360	415490	347050	376600	374490	393660	377470	325560	381240	426650	371050	213210	447540	398370	386550	367530	2524000000
P9WNP3	Rv0130	ECH1_MYCTU	Probable enoyl-CoA hydratase 1	6	6	1	6	6	6	55.6	55.6	55.6	16.007	151	151	0	46.098	2652500	2778900	2508500	2548000	2634400	2528100	2456700	2756900	2511600	2982200	2792500	3630200	3016200	2794000	2613500	2843500	18441000000
P9WNR5	eccB2	ECCB2_MYCTU	ESX-2 secretion system protein eccB2	6	6	1	6	6	6	12.7	12.7	12.7	51.586	495	495	0	26.872	222690	302590	270240	250510	293910	305020	292410	237430	284890	322440	403790	134440	296270	282470	341730	319560	715690000
P9WNR9	Rv3716c	Y3716_MYCTU	Nucleoid-associated protein Rv3716c	6	6	1	6	6	6	93.2	93.2	93.2	13.357	133	133	0	194.66	23380000	26587000	27169000	23733000	27603000	23173000	22188000	30691000	26944000	22986000	31736000	34088000	28998000	24251000	27777000	24234000	477000000000
P9WNS5	dut	DUT_MYCTU	Deoxyuridine 5'-triphosphate nucleotidohydrolase	6	6	1	6	6	6	50	50	50	15.803	154	154	0	52.122	660640	702300	498700	450760	499560	504980	472590	473950	465680	559070	476330	263060	634440	572030	519060	531010	5214900000
P9WNZ3	desA3	DESA3_MYCTU	NADPH-dependent stearoyl-CoA 9-desaturase	6	6	1	6	6	6	16.2	16.2	16.2	48.442	427	427	0	10.592	684140	924050	806950	661620	1675500	1808900	1825900	1124400	1230100	1886600	1707300	629750	1422400	1210300	1317100	971910	2347600000
P9WP83	cofC	COFC_MYCTU	2-phospho-L-lactate guanylyltransferase	6	6	1	6	6	6	35.5	35.5	35.5	21.818	214	214	0	35.589	479620	573580	538670	532790	633360	554630	607190	508580	606700	704300	592050	315930	668770	568620	597470	572840	2469900000
P9WP89	cobK	COBK_MYCTU	Precorrin-6A reductase	6	6	1	6	6	6	24.6	24.6	24.6	25.737	244	244	0	15.368	491150	565990	473010	502470	562930	591920	641020	390890	550540	740520	567400	208350	635090	592710	701480	601680	1428400000
P9WPC1	clpS	CLPS_MYCTU	ATP-dependent Clp protease adapter protein ClpS	6	6	1	6	6	6	62.4	62.4	62.4	11.222	101	101	0	22.435	574980	592720	552920	552430	567100	512170	501630	737980	598190	556800	709620	674910	668740	558800	627250	548450	2922000000
P9WPC7	Rv2667	Y2667_MYCTU	Uncharacterized protein Rv2667	6	6	1	6	6	6	32.1	32.1	32.1	26.627	252	252	0	119.98	325650	364740	331700	316580	371960	353070	358900	339240	345000	384590	357820	473620	376100	345360	334640	361300	3390200000
P9WPG5	pgsA1	PGSA1_MYCTU	Putative CDP-diacylglycerol--glycerol-3-phosphate 3-phosphatidyl-transferase 1	6	6	1	6	6	6	23.4	23.4	23.4	22.911	209	209	0	41.972	524700	677140	479110	420780	471980	518640	449930	341680	440600	548250	547910	166230	569130	559140	601570	555120	3171500000
P9WPH3	cdd	CDD_MYCTU	Cytidine deaminase	6	6	1	6	6	6	56.4	56.4	56.4	14.072	133	133	0	94.134	1183500	1450700	1456000	1436600	1720800	1444100	1519300	1939300	1691000	1583300	1837500	2003900	1681200	1470700	1700300	1501100	16448000000
P9WPM7	cyp136	CP136_MYCTU	Putative cytochrome P450 136	6	6	1	6	6	6	14.8	14.8	14.8	56.227	492	492	0	40.427	134940	148240	146540	122730	180110	146150	144760	126750	145490	148830	178160	103160	171530	143710	154100	143340	631320000
P9WPN5	cyp130	CP130_MYCTU	Cytochrome P450 130	6	6	1	6	6	6	15.3	15.3	15.3	44.58	405	405	0	17.715	322230	405210	345870	377470	354420	326500	317130	347510	399450	376440	387020	275450	430760	371560	420420	394810	697150000
P9WQB5	ahpD	AHPD_MYCTU	Alkyl hydroperoxide reductase AhpD	6	6	1	6	6	6	44.1	44.1	44.1	18.78	177	177	0	100.03	324700	363660	296470	320510	418630	374020	380180	482200	390930	369880	381200	539920	447550	400520	375520	387390	2178500000
P9WQM7	ansP2	ANSP2_MYCTU	L-asparagine permease 2	6	6	1	6	6	6	10.7	10.7	10.7	52.194	487	487	0	18.278	1108500	1202100	1099300	1021500	781630	808730	640350	785310	911510	795140	1097400	377400	912460	899420	1254300	1201100	2580300000
Q6MX43	secE2	DODEC_MYCTU	Calcium dodecin	6	6	1	6	6	6	83.1	83.1	83.1	7.9661	71	71	0	69.522	2252000	2733500	2696300	3571800	3865800	3126800	3120800	4169200	3784700	3626500	4226700	10550000	3458700	2577100	3483000	2931300	179000000000
Q79FX5	fabD2	Q79FX5_MYCTU	Possible malonyl CoA-acyl carrier protein transacylase FabD2 (MCT)	6	6	1	6	6	6	37.1	37.1	37.1	23.617	224	224	0	56.047	251550	290680	276350	255730	302500	263470	265330	260380	292980	299960	289620	263450	289210	262280	276330	257590	905450000
I6WZK7	mmcO	MMCO_MYCTU	Multicopper oxidase MmcO	7	7	1	7	7	7	19.6	19.6	19.6	53.795	504	504	0	107.82	377240	494160	425780	363190	573090	489820	525670	404500	468950	519180	543670	500280	468800	454450	460120	440280	1710700000
I6X5C9	ribF	I6X5C9_MYCTU	Riboflavin biosynthesis protein	7	7	1	7	7	7	23.9	23.9	23.9	36.09	331	331	0	61.557	354150	424700	351560	388980	417600	376720	397080	403180	414230	404560	434150	439160	445340	383520	440410	395270	3035700000
I6X658	Rv3066	I6X658_MYCTU	DeoR faimly transcriptional regulator	7	7	1	7	7	7	26.7	26.7	26.7	21.957	202	202	0	21.053	537750	545280	459270	499740	647240	606900	505520	508730	572560	595340	550430	468440	608540	560030	560580	561900	2933200000
I6X7B3	Rv3438	I6X7B3_MYCTU	Conserved protein	7	7	1	7	7	7	34.3	34.3	34.3	29.241	280	280	0	61.281	1355200	1626900	1489800	1443700	1681700	1568200	1487400	1411600	1506000	1792400	1767700	727390	1755900	1509100	1698400	1566400	23279000000
I6X9E2	lpqO	I6X9E2_MYCTU	Peptidase M23B	7	7	1	7	7	7	26.6	26.6	26.6	32.887	316	316	0	69.535	2719600	3104900	2756000	2634200	2798500	2788100	2419700	2647700	2568000	2981100	3102900	2199700	3011600	2712100	2859700	2777700	9472200000
I6XHG6	Rv3527	I6XHG6_MYCTU	Uncharacterized protein	7	7	1	7	7	7	44.3	44.3	44.3	16.838	149	149	0	29.655	708270	654370	629200	534070	735760	610920	644550	446180	507680	540830	539790	601790	550010	476540	456880	531650	1316900000
I6XHY3	Rv3677c	I6XHY3_MYCTU	Beta-lactamase	7	7	1	7	7	7	37.9	37.9	37.9	28.49	264	264	0	53.172	1614600	2002200	1644800	1446300	1389800	1514800	1508800	1551100	1637800	1667400	1463100	1506700	1906100	1677000	1522500	1559500	3347200000
I6Y1I1	Rv2695	I6Y1I1_MYCTU	Conserved hypothetical alanine rich protein	7	7	1	7	7	7	48.1	48.1	48.1	24.154	235	235	0	47.507	207150	233630	195520	212650	252690	233970	215370	173420	218450	246250	234910	136010	253750	225890	230120	210370	1529700000
I6Y1V1	Rv2844	I6Y1V1_MYCTU	Conserved alanine rich protein	7	7	1	7	7	7	62.3	62.3	62.3	16.94	162	162	0	103.17	481820	468840	449790	451990	483360	415220	404400	536580	453030	439460	587720	471140	533780	431140	504900	472870	10327000000
I6Y3S9	Rv3530c	I6Y3S9_MYCTU	Possible oxidoreductase	7	7	1	7	7	7	35.8	35.8	35.8	27.757	260	260	0	128.58	664960	771560	712960	761940	1030500	830250	787180	752240	857180	1005800	1024300	507660	834320	666510	815700	755280	5109800000
I6Y3T7	ltp2	I6Y3T7_MYCTU	Lipid-transfer protein	7	7	1	7	7	7	26.7	26.7	26.7	40.587	386	386	0	42.333	637570	699350	503160	531430	1045500	778780	858110	772720	711620	683810	946880	709220	855550	831430	933960	683300	10451000000
I6Y4A5	Rv0634c	I6Y4A5_MYCTU	Beta-lactamase	7	7	1	7	7	7	53.6	53.6	53.6	25.928	237	237	0	270.91	1784900	1743300	1609200	1843300	1990200	1985200	1776400	1795300	2053500	1990100	2364700	1798900	2424800	1971700	2061600	2029900	24866000000
I6Y8D3	Rv0650	I6Y8D3_MYCTU	Possible sugar kinase	7	7	1	7	7	7	31.8	31.8	31.8	29.269	302	302	0	62.656	604440	640520	620390	579890	697690	566910	620680	602530	671230	671510	670740	823040	660660	617800	581420	612670	2257800000
I6Y8F7	mmpR5	MMPR5_MYCTU	HTH-type transcriptional regulator MmpR5	7	7	1	7	7	7	44.8	44.8	44.8	18.379	165	165	0	65.431	4378900	4264200	3456000	3009400	4302200	3707900	3926000	3988900	3902600	3866000	3494600	5609300	4625300	4311100	3759100	3515400	13389000000
I6Y9E8	Rv2475c	I6Y9E8_MYCTU	Conserved protein	7	7	1	7	7	7	58	58	58	15.765	138	138	0	130.29	3206000	3470200	3429100	3351100	4320900	3382300	4020900	4164800	3938300	4387900	4085900	2956900	4542400	3846600	3916700	3929400	18944000000
I6Y9Q3	prpC	PRPC_MYCTU	2-methylcitrate synthase	7	7	1	7	7	7	23.7	23.7	23.7	42.969	393	393	0	161.44	309300	426790	286210	263610	914660	843130	851450	224420	536240	998470	919280	416460	438300	432470	533770	527870	3258400000
I6YA17	Rv2699c	I6YA17_MYCTU	DUTPase	7	7	1	7	7	7	86	86	86	10.916	100	100	0	318.7	4700600	4377700	4590000	4735900	4760600	4525300	4767100	6351700	5002900	4412900	6522200	6068900	5743500	4626300	5243300	5042300	121000000000
I6YA21	Rv2704	I6YA21_MYCTU	Conserved protein	7	7	1	7	7	7	51.4	51.4	51.4	14.627	142	142	0	118.92	354540	385990	326130	333370	367900	332180	338600	307510	331180	375210	331110	309440	376230	337650	345770	347260	3170600000
I6YB54	Rv3096	I6YB54_MYCTU	1,4-beta-xylanase	7	7	1	7	7	7	15.6	15.6	15.6	43.161	379	379	0	14.904	457640	569000	455660	472450	404780	398650	400330	288520	429260	525110	436370	465980	437900	398670	420100	380700	1158200000
I6YBQ3	lrpA	I6YBQ3_MYCTU	AsnC family transcriptional regulator	7	7	1	7	7	7	36.7	36.7	36.7	16.51	150	150	0	23.864	2066000	2269700	2151200	2105100	2667500	2182000	2344700	2480100	2537400	2643800	2492600	3167800	2645800	2347500	2469500	2472200	23079000000
I6YCE1	Rv3549c	I6YCE1_MYCTU	Probable short-chain type dehydrogenase/reductase	7	7	1	7	7	7	30.1	30.1	30.1	26.855	259	259	0	24.101	87563	90473	84825	86552	104190	99100	91214	86593	97944	99762	98488	92930	114090	97759	95229	91602	957460000
I6YF16	Rv3046c	I6YF16_MYCTU	Conserved protein	7	7	1	7	7	7	83.9	83.9	83.9	13.383	124	124	0	100.39	3020400	2703000	2771500	3263500	3749400	3631800	3135900	3180800	3868400	3916000	5086700	4613600	4379800	3109900	3908800	3385400	17277000000
I6YG83	Rv3472	I6YG83_MYCTU	Conserved protein	7	7	1	7	7	7	45.2	45.2	45.2	18.568	168	168	0	75.904	331210	378860	338460	380300	558450	476110	439340	465010	445880	525160	497720	623720	499740	404630	448310	448110	3588800000
I6YGS0	ephA	I6YGS0_MYCTU	Epoxide hydrolase	7	7	1	7	7	7	29.8	29.8	29.8	35.096	322	322	0	71.829	209730	280440	249740	213540	295290	270850	281000	217210	269650	307270	299390	133180	302700	272620	315270	279200	1223100000
L7N657	TB18.5	L7N657_MYCTU	Conserved protein TB18.5	7	7	1	7	7	7	43.5	43.5	43.5	17.738	161	161	0	83.509	10178000	8817100	7110000	10019000	9660800	10119000	7706300	8044300	9104300	10086000	12295000	6372900	12377000	9519100	9957800	10469000	201000000000
L7N6B1	Rv1322A	L7N6B1_MYCTU	Conserved protein	7	7	1	7	7	7	49.3	49.3	49.3	16.626	152	152	0	50.106	1969700	2120300	1846800	1926000	1987300	1501100	1468300	2288100	1745300	1684100	1865100	1741500	2209500	1911500	2027800	1965300	10606000000
O05574	Rv0991c	O05574_MYCTU	Conserved serine rich protein	7	7	1	7	7	7	77.3	77.3	77.3	11.458	110	110	0	51.956	867680	822300	875720	701370	666890	586950	699280	808370	751770	772570	737830	1995100	1007400	887610	806530	924640	12926000000
O05876	Rv3231c	O05876_MYCTU	Conserved protein	7	7	1	7	7	7	59.2	59.2	59.2	17.797	169	169	0	172.35	2873400	2903400	3186800	2838300	3369300	2874900	3116100	3919100	3631300	3534700	3582400	5581600	3001300	2907000	3082700	2870200	16281000000
O06135	tesB1	O06135_MYCTU	Probable acyl-CoA thioesterase II TesB1	7	7	1	7	7	7	29.7	29.7	29.7	33.172	300	300	0	58.181	879710	934200	994700	960100	1100900	882280	914440	1202300	1058800	1097700	1238800	1402500	1127000	1009200	1084000	976850	7277100000
O06149	Rv1632c	O06149_MYCTU	Uncharacterized protein	7	7	1	7	7	7	53.7	53.7	53.7	16.63	147	147	0	48.118	849400	937440	864150	866300	938840	861410	885280	851010	895630	927400	1018600	1042200	1009900	829950	991750	971630	16286000000
O06213	Rv2164c	O06213_MYCTU	Membrane protein	7	7	1	7	7	7	21.4	21.4	21.4	39.647	384	384	0	31.026	500830	565660	418790	513330	678950	644070	575320	449250	808480	719310	774440	500270	864520	682050	822410	720330	3901500000
O06237	lppL	O06237_MYCTU	Lipoprotein	7	7	1	7	7	7	29.6	29.6	29.6	36.836	358	358	0	86.871	553170	677870	633810	587090	644110	606460	607850	543880	581810	642580	731750	557320	653760	585310	600090	571270	3234000000
O06300	Rv0349	O06300_MYCTU	Uncharacterized protein	7	7	1	7	7	7	53.9	53.9	53.9	24.702	219	219	0	212.98	694700	659900	549620	551340	676590	644060	620700	610970	651370	655510	753190	815550	798960	646900	706930	645230	8701200000
O06569	Rv1117	O06569_MYCTU	Antibiotic biosynthesis monooxygenase	7	7	1	7	7	7	73.8	73.8	73.8	12.049	107	107	0	57.863	15910000	12856000	9327000	7243000	7066300	7317000	7654600	6393200	7655500	6990800	7067400	10237000	10677000	10960000	7871600	8149200	25834000000
O06577	Rv1125	O06577_MYCTU	Uncharacterized protein	7	7	1	7	7	7	22.9	22.9	22.9	44.237	414	414	0	48.026	243200	234340	239340	234030	312340	268870	246010	241430	278660	298460	304020	215520	285710	242640	286470	258550	951430000
O06832	lipO	O06832_MYCTU	Probable esterase LipO	7	7	1	7	7	7	21.7	21.7	21.7	46.096	420	420	0	73.41	774570	876930	842540	796410	901970	778620	788170	759060	794600	934810	971990	413040	915120	738710	839640	801490	3776300000
O07173	Rv0123	O07173_MYCTU	DNA-binding protein	7	7	1	7	7	7	50.8	50.8	50.8	13.623	122	122	0	53.997	1017700	1142700	1116700	1139600	1579700	1337000	1246200	1467100	1338200	1300700	1432700	1472300	1455700	1164200	1302900	1213900	8152700000
O07179	echA2	O07179_MYCTU	Enoyl-CoA hydratase	7	7	1	7	7	7	30.9	30.9	30.9	33.085	304	304	0	52.285	327750	389600	324410	315050	510120	471650	488860	328250	426920	521940	458900	521470	418720	384530	410940	417180	5107400000
O07242	Rv0315	O07242_MYCTU	1,3-beta-glucanase	7	7	1	7	7	7	14.6	14.6	14.6	32.186	294	294	0	119.75	5288100	4472700	3757500	3586000	3869600	3812900	3386900	3532800	3531300	3072000	3915200	4620700	4165000	3841600	3725800	3931600	45342000000
O07406	Rv0161	O07406_MYCTU	Oxidoreductase	7	7	1	7	7	7	22.7	22.7	22.7	47.355	449	449	0	71.964	302940	322230	288710	254540	306900	293960	277700	257410	306140	302130	325630	105440	300520	243090	319460	277040	889860000
O07720	Rv1913	O07720_MYCTU	Metallo-beta-lactamase	7	7	1	7	7	7	40.4	40.4	40.4	26.876	250	250	0	95.092	894080	893140	865790	921150	978510	899270	834800	1027800	964370	878530	973370	975410	1073900	900310	996380	1002400	3640900000
O07745	Rv1887	O07745_MYCTU	Membrane protein	7	7	1	7	7	7	31.1	31.1	31.1	39.551	380	380	0	119.82	224860	230750	200320	212970	262080	221470	233020	212040	245000	252680	218620	191720	263530	250780	233720	227500	1584600000
O07752	glnA3	O07752_MYCTU	Glutamine synthetase	7	7	1	7	7	7	23.8	23.8	23.8	46.72	450	450	0	165.69	1217000	1320000	1268200	1181000	1538000	1386200	1405200	1329100	1311100	1445800	1459200	1448300	1391000	1251900	1253400	1303800	11891000000
O07804	Rv3819	O07804_MYCTU	Uncharacterized protein	7	7	1	7	7	7	59.5	59.5	59.5	12.825	111	111	0	35.039	931920	978150	837770	869970	1109600	954230	963570	1066600	1013300	1070200	1191100	451100	1176600	956870	1094300	1011400	6842700000
O07808	Rv3815c	O07808_MYCTU	Acyltransferase	7	7	1	7	7	7	28.7	28.7	28.7	27.673	251	251	0	71.237	591760	741880	667670	683080	716770	613460	657480	607750	690380	785640	741410	426000	729210	659220	742090	678060	3345700000
O33187	Rv1685c	O33187_MYCTU	TetR family transcriptional regulator	7	7	1	7	7	7	40.1	40.1	40.1	22.323	207	207	0	70.424	472820	532710	552430	572770	558990	525630	663570	570530	504490	593640	662320	269610	581820	508040	668080	595270	2637900000
O33336	pptT	O33336_MYCTU	4'-phosphopantetheinyl transferase	7	7	1	7	7	7	36.6	36.6	36.6	24.708	227	227	0	108.53	661560	879900	708640	809630	932470	873050	878320	605850	886650	1092200	991510	303400	999780	838210	1015900	907400	5242700000
O50406	Rv3377c	DITCY_MYCTU	Type B diterpene cyclase	7	7	1	7	7	7	17.8	17.8	17.8	55.262	501	501	0	61.174	635610	774440	716690	650700	987360	861800	901370	717170	962370	998480	907080	648800	887530	830620	930890	871920	6275500000
O53151	Rv1460	O53151_MYCTU	DNA-binding protein	7	7	1	7	7	7	34.7	34.7	34.7	28.179	268	268	0	101.73	217060	275880	190860	184830	214990	221660	204060	161640	210990	258630	202380	171330	275610	248390	237410	245260	1840600000
O53165	Rv1474c	O53165_MYCTU	Probable transcriptional regulatory protein	7	7	1	7	7	7	36.4	36.4	36.4	21.269	187	187	0	25.083	581730	627300	552690	559890	584480	561050	536590	560640	584760	614360	616820	484800	657030	587270	576060	558150	1585000000
O53167	Rv1476	O53167_MYCTU	Membrane protein	7	7	1	7	7	7	42.5	42.5	42.5	19.601	186	186	0	156.35	1328500	1565400	1297300	1312700	1400000	1387800	1178400	1212800	1233300	1523900	1858000	804570	1410200	1120100	1417000	1494500	11564000000
O53222	Rv2517c	O53222_MYCTU	Uncharacterized protein	7	7	1	7	7	7	77.1	77.1	77.1	9.5648	83	83	0	15.95	515950	589000	453700	501650	615010	519250	538270	542520	501670	570990	578170	527490	651970	488010	536300	510980	1228000000
O53246	lppY	O53246_MYCTU	Peptidase M23B	7	7	1	7	7	7	34.9	34.9	34.9	33.949	321	321	0	123.41	1369200	1287300	1014800	1288700	1272900	1368800	1073300	1041600	1201600	1285500	1588500	921990	1464700	1184200	1395600	1306800	13277000000
O53260	Rv3013	O53260_MYCTU	Conserved protein	7	7	1	7	7	7	45.4	45.4	45.4	22.999	218	218	0	113.11	665640	862490	761330	765040	816190	848820	799600	683840	799640	926260	929090	345520	855040	715660	847270	789820	5531200000
O53317	Rv3167c	O53317_MYCTU	Probable transcriptional regulatory protein (Probably TetR-family)	7	7	1	7	7	7	46.2	46.2	46.2	22.095	208	208	0	85.644	275210	315540	310930	275330	311820	289330	333530	307970	339840	354120	322770	272990	346000	285060	301650	278510	1699900000
O53323	Rv3173c	O53323_MYCTU	Probable transcriptional regulatory protein (Probably TetR/AcrR-family)	7	7	1	7	7	7	35.5	35.5	35.5	21.566	200	200	0	59.959	2046500	1946000	1978500	1759000	2378400	1714500	1702000	1895000	1805100	2255100	2281900	1414100	2148000	1691000	1860100	1789800	13151000000
O53485	Rv2041c	O53485_MYCTU	ABC transporter	7	7	1	7	7	7	20.5	20.5	20.5	47.876	439	439	0	43.295	346340	417600	366240	330850	429590	430180	406770	322580	409810	501440	530230	296090	462480	389920	455580	414210	1373900000
O53581	Rv3802c	O53581_MYCTU	Cutinase	7	7	1	7	7	7	27.4	27.4	27.4	35.448	336	336	0	63.895	2038600	2302800	1892900	2048000	1802400	1990400	1776000	1698000	1868000	1975000	2566700	1419100	2122100	2077500	2274000	2029100	9485400000
O53582	aftB	AFTB_MYCTU	Terminal beta-(1->2)-arabinofuranosyltransferase	7	7	1	7	7	7	12	12	12	68.709	627	627	0	56.304	541790	742550	582840	583160	628710	577620	573210	449470	521900	656140	670070	253010	558410	503570	697820	651270	3585900000
O53623	Rv0078	O53623_MYCTU	Probable transcriptional regulatory protein	7	7	1	7	7	7	44.8	44.8	44.8	21.924	201	201	0	139.01	537080	556280	505000	568970	586200	529110	495920	637840	556940	624230	617410	620140	653520	509250	647840	551950	5138500000
O53650	Rv0199	O53650_MYCTU	Membrane protein	7	7	1	7	7	7	48.9	48.9	48.9	23.52	219	219	0	313.24	1560200	1777000	1400800	1403100	1433900	1379900	1335300	1245200	1388800	1584300	1807000	854430	1661600	1402700	1620100	1487900	12349000000
O53651	Rv0200	O53651_MYCTU	Membrane protein	7	7	1	7	7	7	41	41	41	24.029	229	229	0	166.85	1472100	1846400	1472400	1424200	1683100	1479200	1466300	1466700	1474200	1679600	2134400	859640	1641600	1507700	1849400	1588600	6687300000
O53695	mycP3	MYCP3_MYCTU	Mycosin-3	7	7	1	7	7	7	22.1	22.1	22.1	46.127	461	461	0	139.94	733950	776300	716000	736710	976620	858700	750180	858930	824650	855200	1121800	711240	972440	775630	923710	837050	27304000000
O53923	Rv1676	O53923_MYCTU	Uncharacterized protein	7	7	1	7	7	7	52.1	52.1	52.1	25.877	234	234	0	223.9	895370	1028100	842000	1186500	1271400	1147700	907570	1045500	1064800	1058400	1479500	907130	1145300	842100	1167700	1030200	12278000000
O69637	Rv3669	O69637_MYCTU	Membrane protein	7	7	1	7	7	7	48.8	48.8	48.8	18.919	172	172	0	101.72	1947900	2488800	2262800	2696700	2764900	2527800	2387800	2647400	2575800	2794100	3190900	1865500	2551300	2077200	2899900	2299000	94321000000
O69670	egtC	EGTC_MYCTU	Gamma-glutamyl-hercynylcysteine sulfoxide hydrolase	7	7	1	7	7	7	32.2	32.2	32.2	24.627	233	233	0	49.473	1073000	1128300	960970	1052700	1413300	1192300	1152800	1013500	1250400	1345000	1283200	863480	1342400	1116700	1281000	1197700	5847700000
O69678	dnaQ	O69678_MYCTU	DNA polymerase III subunit epsilon	7	7	1	7	7	7	23.7	23.7	23.7	35.782	329	329	0	25.818	210170	214960	196210	189800	194230	197940	198800	152750	215670	216820	215520	87856	238920	200580	234700	229690	1236000000
O69720	Rv3753c	O69720_MYCTU	Conserved protein	7	7	1	7	7	7	31.9	31.9	31.9	17.917	166	166	0	43.868	2364400	2226600	1998700	1881600	2105100	1749800	1975400	2552100	2168800	1985400	2501500	3075200	2341100	2096400	2230300	2174100	24968000000
O86351	Rv1111c	O86351_MYCTU	Uncharacterized protein	7	7	1	7	7	7	23.9	23.9	23.9	37.016	327	327	0	53.54	490330	553390	434380	461810	507870	538440	433430	367710	535440	512860	648600	271460	602400	565980	595130	538920	4902900000
P71725	octT	OCTT_MYCTU	Diglucosylglycerate octanoyltransferase	7	7	1	7	7	7	33.2	33.2	33.2	27.225	247	247	0	43.363	1567500	1752700	1643200	1498000	1147100	1020600	1103000	1082800	1363200	1490600	1578800	1261800	1469200	1336100	1442900	1304200	6470200000
P71734	Rv2409c	P71734_MYCTU	Conserved protein	7	7	1	7	7	7	26.9	26.9	26.9	31.028	279	279	0	39.283	2087700	2298700	1909400	2677100	2086200	1956200	1783400	1977100	2013100	2197100	2191000	2997300	2149000	1847100	2031700	1855100	14152000000
P71835	ptrBa	P71835_MYCTU	Peptidase	7	7	1	7	7	7	31.4	31.4	31.4	26.916	236	236	0	62.664	4718400	4976700	4972100	4985200	5857700	4584000	4847200	5766700	5150500	4997700	5302400	5516400	5330700	4875300	5020600	4854500	27527000000
P71857	fadE28	P71857_MYCTU	Acyl-CoA dehydrogenase	7	7	1	7	7	7	33	33	33	35.468	339	339	0	107.09	686260	744760	661120	672320	689860	611650	599950	687390	662690	743990	702910	764580	741050	649650	724560	711780	3702300000
P71913	rbsK	P71913_MYCTU	Ribokinase	7	7	1	7	7	7	30.6	30.6	30.6	30.28	304	304	0	75.642	303480	289500	234090	237850	292370	258670	267970	250920	269810	290880	266100	326080	319850	300250	279650	269290	3141400000
P71981	Rv1723	P71981_MYCTU	Hydrolase	7	7	1	7	7	7	21.7	21.7	21.7	43.63	415	415	0	46.638	411320	509630	449080	455680	482710	427930	452480	460440	458690	497540	460710	563740	508580	432110	469120	462070	1679600000
P72005	Rv1748	P72005_MYCTU	Uncharacterized protein	7	7	1	7	7	7	29.2	29.2	29.2	27.084	243	243	0	77.017	488700	546680	386320	458290	534920	498380	511620	310270	528850	586340	586390	298490	604160	504400	560170	539480	3678600000
P95270	Rv1944c	P95270_MYCTU	Conserved protein	7	7	1	7	7	7	63.3	63.3	63.3	20.795	196	196	0	261.52	558420	526310	598860	556620	675170	628520	547130	660080	633740	600700	646320	681680	679060	541480	583060	585380	10889000000
P95278	Rv1936	P95278_MYCTU	Alkane 1-monooxygenase	7	7	1	7	7	7	19	19	19	41.829	369	369	0	23.84	651910	661920	646000	597040	492460	447620	402150	500020	497660	512180	523570	607000	510900	440770	465240	475920	1881000000
P96217	Rv3860	P96217_MYCTU	ATPase	7	7	1	7	7	7	24.1	24.1	24.1	42.133	390	390	0	23.241	246730	283770	226960	218960	264280	276740	267410	188560	265250	304890	283010	130480	303510	269360	279070	260520	661420000
P96267	Rv0421c	P96267_MYCTU	Alpha/beta hydrolase	7	7	1	7	7	7	43.1	43.1	43.1	21.738	209	209	0	56.811	1273000	1449300	1408900	1395100	1549900	1469100	1412300	1591400	1567800	1627100	1511000	1989800	1689000	1317600	1494400	1437300	10964000000
P96272	Rv0426c	P96272_MYCTU	Membrane protein	7	7	1	7	7	7	53.1	53.1	53.1	13.93	147	147	0	130.27	4430500	4769300	4802900	3817600	4675400	4594000	4638900	3495400	4775000	5300200	5195700	3622500	5394500	4876000	5087300	4619500	92502000000
P96394	nadR	P96394_MYCTU	Possible transcriptional regulatory protein NadR (Probably AsnC-family)	7	7	1	7	7	7	19.5	19.5	19.5	36.031	323	323	0	43.117	928970	1149700	958380	922760	1070000	1088200	1079500	848680	1025000	1309300	1100800	590850	1103100	969920	1164800	1059600	3765400000
P96419	aftD	AFTD_MYCTU	Alpha-(1->3)-arabinofuranosyltransferase	7	7	1	7	7	7	6.2	6.2	6.2	146.28	1400	1400	0	27.433	242230	298390	235780	241820	217350	236680	230030	212650	235390	229350	249460	112520	243150	233940	274740	279920	588210000
P9WFM7	Rv2908c	Y2908_MYCTU	UPF0109 protein Rv2908c	7	7	1	7	7	7	75	75	75	8.5206	80	80	0	39.107	5791000	5615000	5825300	5123100	6322100	5731200	5790100	6423000	6435500	5836600	6097300	7172900	6612800	5970200	6120800	5886400	109000000000
P9WFR5	Rv3806c	DPPRS_MYCTU	Decaprenyl-phosphate phosphoribosyltransferase	7	7	1	7	7	7	27.8	27.8	27.8	32.654	302	302	0	47.084	490360	559700	501750	483540	552700	596110	533050	389920	581340	664530	729110	272720	699950	598090	832680	722860	1773400000
P9WG35	tpx	TPX_MYCTU	Probable thiol peroxidase	7	7	1	7	7	7	90.9	90.9	90.9	16.896	165	165	0	320.52	63978000	69708000	68015000	64575000	74831000	52920000	60958000	78307000	71440000	70366000	69747000	88042000	73527000	65623000	70113000	62701000	468000000000
P9WG53	tilS	TILS_MYCTU	tRNA(Ile)-lysidine synthase	7	7	1	7	7	7	26.6	26.6	26.6	34.129	323	323	0	101.08	321500	413560	394210	379230	436180	394670	405550	290840	389390	467270	403880	253910	422220	378210	420610	393130	1600900000
P9WGB9	Rv1373	GLST_MYCTU	Glycolipid sulfotransferase Rv1373	7	7	1	7	7	7	26.4	26.4	26.4	37.005	326	326	0	37.217	504630	540850	455850	459760	491220	479030	502630	399560	475580	542600	483360	470780	533720	503760	489930	475920	2033600000
P9WGC9	Rv1301	TSAC_MYCTU	Putative threonylcarbamoyl-AMP synthase	7	7	1	7	7	7	53.5	53.5	53.5	22.57	217	217	0	59.892	1052400	1221800	1055000	1051800	1421900	1155200	1106200	1161700	1163300	1326400	1250900	914120	1319400	1143000	1167600	1233800	24174000000
P9WGD3	smpB	SSRP_MYCTU	SsrA-binding protein	7	7	1	7	7	7	43.1	43.1	43.1	18.23	160	160	0	50.12	1959200	2170200	2003300	2029900	2493000	2308000	2275200	2152200	2196100	2687900	2446800	725920	2500300	2116300	2383800	2218900	12494000000
P9WGE7	sodB	SODF_MYCTU	Superoxide dismutase [Fe]	7	7	1	7	7	7	36.7	36.7	36.7	23.034	207	207	0	101.63	3234200	3247000	3115500	2704800	4011400	3030600	3180900	3032100	2986700	2995800	3371200	4577700	3481200	2803300	3034200	2909900	47626000000
P9WGE9	sodC	SODC_MYCTU	Superoxide dismutase [Cu-Zn]	7	7	1	7	7	7	39.2	39.2	39.2	23.844	240	240	0	190.37	2179400	2559000	2291800	2483000	2516600	2427500	2237700	2455900	2204400	2523800	3233000	1537300	2385100	1898000	2667900	2358200	38520000000
P9WGF9	Rv1276c	Y1276_MYCTU	Uncharacterized protein Rv1276c	7	7	1	7	7	7	53.8	53.8	53.8	16.462	158	158	0	119.29	971700	974080	958270	935510	1039600	895450	865400	865030	931080	996600	1029000	1043600	1131000	897200	965680	902210	19420000000
P9WGG9	sigD	RPSD_MYCTU	ECF RNA polymerase sigma factor SigD	7	7	1	7	7	7	51.9	51.9	51.9	22.919	212	212	0	123.75	741060	937360	809630	809390	949250	900230	871450	831590	929580	1039600	1067600	635860	1016000	843760	989230	976440	11196000000
P9WGJ7	Rv3402c	Y3402_MYCTU	Protein Rv3402c	7	7	1	7	7	7	17.7	17.7	17.7	44.897	412	412	0	23.739	274380	362770	277930	275950	496590	291260	364580	470770	475880	466920	273310	175760	635410	636160	408590	325580	903790000
P9WGP7	Rv2216	Y2216_MYCTU	Epimerase family protein Rv2216	7	7	1	7	7	7	46.2	46.2	46.2	31.671	301	301	0	245.23	1693800	1805400	1935600	1800600	2139600	1821000	1791300	1868000	1711500	2017900	2047300	1641900	1963700	1859400	1830300	1788000	25076000000
P9WH69	nrdB	RIR2H_MYCTU	R2-like ligand binding oxidase	7	7	1	7	7	7	22.3	22.3	22.3	35.656	314	314	0	32.404	565460	638140	536500	568650	663820	597050	615020	578420	570370	599750	563890	383960	687740	586300	601440	547630	1540000000
P9WHC3	rplU	RL21_MYCTU	50S ribosomal protein L21	7	7	1	7	7	7	62.1	62.1	62.1	11.02	103	103	0	66.337	18425000	21462000	18890000	21518000	26075000	21076000	21524000	25255000	20815000	26871000	24665000	11247000	23783000	18440000	23723000	22731000	248000000000
P9WHE1	rplM	RL13_MYCTU	50S ribosomal protein L13	7	7	1	7	7	7	52.4	52.4	52.4	16.337	147	147	0	55.88	6813300	7786300	7215000	7398600	8478600	7371300	6903400	8375200	7251700	8864200	10153000	4751100	8458500	6899900	8879200	8056800	112000000000
P9WHN5	pup	PUP_MYCTU	Prokaryotic ubiquitin-like protein Pup	7	7	1	7	7	7	85.9	85.9	85.9	6.9442	64	64	0	323.31	1219200	1695300	1478400	1335900	2770400	2160200	2188300	2444400	2038700	1599100	1925900	1881700	1846800	1779600	1753600	1485400	64448000000
P9WHT5	Rv2782c	Y2782_MYCTU	Uncharacterized zinc protease Rv2782c	7	7	1	7	7	7	13.9	13.9	13.9	47.072	438	438	0	18.84	662380	850190	653640	695960	960170	884310	799600	811220	825180	1062500	851040	601430	960770	860670	966890	781990	20315000000
P9WHU3	Rv2190c	Y2190_MYCTU	Probable endopeptidase Rv2190c	7	7	1	7	7	7	22.6	22.6	22.6	39.756	385	385	0	134	565850	734660	545490	486200	792810	710200	692680	669360	648290	683800	791360	392600	855680	804960	774180	736800	2311600000
P9WI59	plsB1	PLSB1_MYCTU	Putative acyltransferase plsB1	7	7	1	7	7	7	11.6	11.6	11.6	69.223	621	621	0	27.225	389460	502720	404530	415300	437040	469470	484780	290790	428960	522160	472840	198630	445230	421410	464000	425110	915630000
P9WI67	pknJ	PKNJ_MYCTU	Serine/threonine-protein kinase PknJ	7	7	1	7	7	7	10.4	10.4	10.4	61.595	589	589	0	21.336	405060	549910	401250	429700	526450	506300	468920	426780	468400	555180	655750	226540	475930	441240	570460	492110	1791600000
P9WI75	pknF	PKNF_MYCTU	Serine/threonine-protein kinase PknF	7	7	1	7	7	7	15.5	15.5	15.5	50.668	476	476	0	61.146	2085000	2694600	2042700	2080200	2153700	2369900	2250100	1443100	2095600	2526600	2774500	1122100	2416300	2206000	2509700	2435600	12940000000
P9WIB1	plcC	PHLC_MYCTU	Phospholipase C 3	7	7	1	7	7	7	12.4	12.4	12.4	55.896	517	517	0	65.855	543090	535770	433140	371460	393250	396930	393680	341750	438310	418350	404430	375730	466510	467790	439250	459550	1501900000
P9WII7	pdxT	PDXT_MYCTU	Pyridoxal 5'-phosphate synthase subunit PdxT	7	7	1	7	7	7	46	46	46	21.072	198	198	0	82.44	1677600	2109500	1918600	2181900	2217200	2012400	1930500	2217100	2163800	2159300	2651700	2215300	2355800	1801500	2342700	1969200	5031800000
P9WIL1	Rv2573	PANE_MYCTU	Putative 2-dehydropantoate 2-reductase	7	7	1	7	7	7	37.6	37.6	37.6	31.032	295	295	0	44.167	171580	173880	147200	169550	192050	175220	161680	159260	174640	189920	181060	169140	199520	163770	172490	170270	1003900000
P9WIM5	Rv2959c	RNMT_MYCTU	Rhamnosyl O-methyltransferase	7	7	1	7	7	7	28.6	28.6	28.6	27.844	245	245	0	124.93	1916600	2204700	1750900	1961300	2423500	2350400	1900000	2179200	2123600	2168700	2799000	1358800	2414800	1910800	2296200	2291400	12375000000
P9WIN5	papA5	PAPA5_MYCTU	Phthiocerol/phthiodiolone dimycocerosyl transferase	7	7	1	7	7	7	19.7	19.7	19.7	45.428	422	422	0	93.034	343390	413490	369180	370870	413510	335150	347920	326770	396130	414710	392140	155620	424980	391510	448490	415210	5518900000
P9WIR3	cfp30B	CF30_MYCTU	27 kDa antigen Cfp30B	7	7	1	7	7	7	37.9	37.9	37.9	27.343	261	261	0	205.92	3052600	5236400	4164500	4337100	5514100	5220400	4554900	5066200	5280700	5531300	5273000	5037700	5832700	4592900	5012300	4940500	52836000000
P9WIR7	apa	APA_MYCTU	Alanine and proline-rich secreted protein Apa	7	7	1	7	7	7	44.3	44.3	44.3	32.72	325	325	0	191.65	4852100	5385600	5533000	4543900	4821700	4909900	4753500	4630500	4904300	4597500	5794100	6597300	5506600	5113500	5137700	5202100	100000000000
P9WIV1	nusB	NUSB_MYCTU	N utilization substance protein B homolog	7	7	1	7	7	7	49.4	49.4	49.4	16.74	156	156	0	59.94	5044300	5781500	5175800	5192800	5394000	4921500	5122700	5339300	5537800	5378500	5474300	6144700	5957000	5264000	5441200	5382900	18494000000
P9WJ71	rsdA	RSDA_MYCTU	Anti-sigma-D factor RsdA	7	7	1	7	7	7	30.8	30.8	30.8	31.247	299	299	0	133.53	1349200	1483300	1177700	1258500	1466500	1492500	1357000	1514100	1619100	1561300	1667200	1524100	1666500	1480700	1428300	1449500	11016000000
P9WJA7	higA1	HIGA1_MYCTU	Antitoxin HigA1	7	7	1	7	7	7	49.7	49.7	49.7	16.76	149	149	0	17.951	637370	709330	616710	627380	689690	627300	620990	567940	654480	696180	686070	369370	762130	646770	657060	654450	3744800000
P9WJB5	fhaB	FHAB_MYCTU	FHA domain-containing protein FhaB	7	7	1	7	7	7	52.9	52.9	52.9	17.152	155	155	0	84.788	2901800	3752000	3375200	3249500	2915800	2870000	2933100	2509600	3249700	3599700	3696000	1797200	3300100	3094400	3710200	3435200	15725000000
P9WJD1	espF	ESPF_MYCTU	ESX-1 secretion-associated protein EspF	7	7	1	7	7	7	95.1	95.1	95.1	10.618	103	103	0	93.81	2165600	2131400	2123200	2112200	2527700	2081300	2041700	2328300	1947700	2108700	2418800	2081300	2369500	1828900	2118300	1924100	49667000000
P9WJG5	arfC	ARFC_MYCTU	Uncharacterized membrane protein ArfC	7	7	1	7	7	7	44.6	44.6	44.6	18.909	175	175	0	58.969	1221700	1269500	967660	1026000	1273500	1260100	1062800	919060	1251800	1256400	1563600	792840	1402000	1194000	1388600	1238600	3318300000
P9WJS1	moaA2	MOAA2_MYCTU	Cyclic pyranopterin monophosphate synthase 2	7	6	1	7	7	6	21.1	21.1	17.2	38.985	360	360	0	18.472	170240	216220	179500	172170	201500	182970	194700	140500	198550	232290	196100	74127	222860	199960	216790	194020	441660000
P9WK47	lprF	LPRF_MYCTU	Putative diacylated glycolipid transporter LprF	7	7	1	7	7	7	33.3	33.3	33.3	26.851	261	261	0	87.41	688250	738800	639220	593790	622060	650560	624050	611010	598610	673080	735170	597660	711770	701600	622930	629860	4670400000
P9WK79	lppB	LPPB_MYCTU	Putative lipoprotein LppB	7	2	1	7	2	2	32.3	10.5	10.5	24.193	220	220	0	12.445	76800	89679	82072	74882	85506	81752	89455	86086	89212	92605	78242	90429	88797	82245	85338	90433	231600000
P9WK85	lipR	LIPR_MYCTU	Putative acetyl-hydrolase LipR	7	7	1	7	7	7	23.1	23.1	23.1	32.616	308	308	0	35.071	1501600	1666300	2134200	2062400	1773600	1449000	2057200	2283600	1585100	1708800	2485400	1407700	1878500	1552600	2221200	2270800	14842000000
P9WKG5	ispF	ISPF_MYCTU	2-C-methyl-D-erythritol 2,4-cyclodiphosphate synthase	7	7	1	7	7	7	45.3	45.3	45.3	16.458	159	159	0	184.1	2218400	2465900	1958000	2326800	2463600	2513400	2222600	2252200	2438000	2311300	2457500	2740700	2983400	2386800	2443900	2485900	31898000000
P9WKG7	ispE	ISPE_MYCTU	4-diphosphocytidyl-2-C-methyl-D-erythritol kinase	7	7	1	7	7	7	26.1	26.1	26.1	31.381	306	306	0	53.444	2299100	2641900	2478000	2239000	2672100	2380000	2404400	2268800	2549700	2651700	2735500	1824600	2768400	2357800	2689100	2431100	11201000000
P9WKH5	Rv0795	YIA4_MYCTU	Insertion element IS6110 uncharacterized 12.0 kDa protein	7	7	1	7	7	7	48.1	48.1	48.1	12.004	108	108	0	74.151	760320	803400	674000	732590	750950	714190	662090	683030	698640	732940	730900	852930	796370	665370	696520	695280	11045000000
P9WKT1	Rv0502	Y502_MYCTU	Uncharacterized protein Rv0502	7	7	1	7	7	7	22.1	22.1	22.1	39.287	358	358	0	23.804	704990	829250	734100	695170	630130	752670	661580	552270	765260	796730	702560	611030	776820	700360	761050	778010	4990200000
P9WLQ5	Rv1945	Y1945_MYCTU	Uncharacterized protein Rv1945	7	1	1	7	7	1	20.3	20.3	5.7	49.67	454	454	0	160.56	644010	725410	656580	631740	655950	656180	586430	608270	681150	657860	584920	400510	718610	693720	644860	616090	1216900000
P9WLU7	Rv1546	Y1546_MYCTU	Uncharacterized protein Rv1546	7	7	1	7	7	7	54.5	54.5	54.5	15.324	143	143	0	48.505	1655500	1729200	1474500	1965100	1807300	1902800	1390100	1629300	1596400	2103700	2296000	2797500	2148000	1615100	1973500	1958000	27377000000
P9WLW5	Rv1507c	Y1507_MYCTU	Uncharacterized protein Rv1507c	7	7	1	7	7	7	38.5	38.5	38.5	27.09	231	231	0	89.001	1632200	2241700	1992700	2023400	2189700	1909700	1889300	2196700	2137400	2367500	2542600	3305800	2230100	1941300	2340800	2160100	18208000000
P9WLZ5	Rv1366	Y1366_MYCTU	Uncharacterized protein Rv1366	7	7	1	7	7	7	28.6	28.6	28.6	30.132	273	273	0	40.166	1535500	1651800	1540000	1551500	1819800	1490200	1588800	1682800	1617000	1766200	1726800	1725300	1685400	1496000	1631700	1631700	11277000000
P9WM55	Rv1148c	Y1148_MYCTU	Uncharacterized protein Rv1148c	7	1	1	7	1	1	16.7	2.2	2.2	49.717	454	454	0.0022654	2.2068	28373	29302	24646	26054	26853	30899	25319	23442	29156	22647	25858	24776	35707	26712	22825	28486	78533000
P9WM71	Rv0090	Y090_MYCTU	Uncharacterized protein Rv0090	7	7	1	7	7	7	21.1	21.1	21.1	27.837	256	256	0	23.248	397260	428290	322060	362130	457010	506270	423570	358380	422850	475570	579200	200770	526020	461100	540470	500790	1160100000
P9WM93	Rv0034	Y034_MYCTU	Uncharacterized protein Rv0034	7	7	1	7	7	7	51.1	51.1	51.1	13.968	131	131	0	46.846	1178300	1309700	1369100	1468300	1315500	1159600	1211300	1579400	1403900	1293800	1270300	1678600	1367800	1127800	1235100	1268000	13478000000
P9WMC3	Rv3405c	Y3405_MYCTU	HTH-type transcriptional repressor Rv3405c	7	7	1	7	7	7	45.2	45.2	45.2	20.608	188	188	0	42.19	1577900	1859300	1717000	1637600	2043800	1737400	1907300	1642400	1884100	1921400	1922100	1732900	1994600	1568300	1873700	1660800	10572000000
P9WME1	Rv0196	Y196_MYCTU	Uncharacterized HTH-type transcriptional regulator Rv0196	7	7	1	7	7	7	34	34	34	21.241	194	194	0	84.252	621020	749930	626030	665390	692410	667850	666590	657110	651400	711840	589920	676710	707270	619870	624360	607590	4527600000
P9WME3	Rv1287	Y1287_MYCTU	Putative HTH-type transcriptional regulator Rv1287	7	7	1	7	7	7	59.6	59.6	59.6	17.209	161	161	0	127.12	1385400	1408300	1127900	1076400	1167900	1114200	1104200	1083300	1067600	1254000	1227000	1151700	1298500	1218000	1105000	1152900	10248000000
P9WME9	Rv2887	Y2887_MYCTU	Uncharacterized HTH-type transcriptional regulator Rv2887	7	7	1	7	7	7	48.9	48.9	48.9	14.69	139	139	0	44.131	928490	925250	897470	936540	1279100	994840	931340	1245200	1034200	1140000	1316000	1605900	1207900	989340	1155100	1102400	16222000000
P9WMG3	Rv3095	Y3095_MYCTU	Uncharacterized HTH-type transcriptional regulator Rv3095	7	7	1	7	7	7	43	43	43	17.801	158	158	0	24.302	1711100	1845500	1813200	1737300	1738100	1420900	1535700	2081600	1829600	1718600	1609700	2254200	1840000	1483400	1550900	1453000	8292300000
P9WMH9	Rv0474	Y474_MYCTU	Uncharacterized HTH-type transcriptional regulator Rv0474	7	7	1	7	7	7	60	60	60	15.364	140	140	0	90.939	1680000	1702400	1837800	1818100	1789200	1501900	1521400	1904000	1597800	1705600	1612000	1816700	1823100	1519200	1677100	1436000	15352000000
P9WMX1	mftF	MFTF_MYCTU	Putative mycofactocin biosynthesis glycosyltransferase MftF	7	7	1	7	7	7	17.4	17.4	17.4	50.666	470	470	0	28.022	300650	429890	318430	341860	405230	389540	404080	297020	419280	441450	396030	193950	433390	391750	451640	424020	1181600000
P9WMX9	Rv1514c	Y1514_MYCTU	Uncharacterized glycosyltransferase Rv1514c	7	7	1	7	7	7	42	42	42	28.964	262	262	0	92.836	305780	360570	282280	282830	276090	304470	289540	233840	297260	321590	300000	152960	354370	291830	309440	317980	3827100000
P9WN31	glnB	GLNB_MYCTU	Nitrogen regulatory protein P-II	7	7	1	7	7	7	75	75	75	12.227	112	112	0	92.942	2278400	2215600	2107500	1802800	2092900	1778000	1851400	2022900	1970200	1928500	2080700	2656600	2174200	2026300	1831800	1809400	12576000000
P9WN85	zur	ZUR_MYCTU	Zinc uptake regulation protein	7	7	1	7	7	7	64.6	64.6	64.6	14.398	130	130	0	206.52	964620	1035100	1045400	1033300	1243800	1097700	1090700	1320000	1168200	1207400	1454000	1715000	1345000	1121100	1211000	956200	9785800000
P9WNB9	nei1	END8A_MYCTU	Endonuclease 8 1	7	7	1	7	7	7	32.5	32.5	32.5	29.714	268	268	0	80.74	615920	706790	610270	597570	636780	623050	627230	556690	664530	681390	665970	245230	708090	617280	663630	652520	4645300000
P9WNE3	hemH	HEMH_MYCTU	Ferrochelatase	7	7	1	7	7	7	18.6	18.6	18.6	37.144	344	344	0	15.644	1691500	1831600	1870400	1699600	2032000	1840700	1859400	2020400	2103800	1985600	1939500	2599000	2083500	1988500	1843500	1994100	5566800000
P9WNF1	fdhD	FDHD_MYCTU	Sulfurtransferase FdhD	7	7	1	7	7	7	34.8	34.8	34.8	29.09	276	276	0	73.308	351130	451240	396710	399310	479320	426770	472090	387220	463320	549780	436550	222180	542860	466780	502700	467350	2466100000
P9WNN7	echA12	ECH12_MYCTU	Probable enoyl-CoA hydratase echA12	7	7	1	7	7	7	28.8	28.8	28.8	30.575	285	285	0	39.366	493210	579840	511200	574730	533320	527490	455190	472290	553760	594050	638140	214270	621580	518850	638330	606960	1104400000
P9WNQ3	eccD3	ECCD3_MYCTU	ESX-3 secretion system protein EccD3	7	7	1	7	7	7	15.5	15.5	15.5	47.943	472	472	0	43.667	3981800	5249300	4367900	3876900	4890100	4361100	4358100	4278200	4312800	4999700	5651700	2203200	5361100	4948100	5507600	4839200	58081000000
P9WNS1	dxr	DXR_MYCTU	1-deoxy-D-xylulose 5-phosphate reductoisomerase	7	7	1	7	7	7	26.6	26.6	26.6	42.853	413	413	0	105.57	241700	319290	253910	255910	315680	293960	311420	231000	290890	350110	284350	132570	315130	287620	308940	292900	1603900000
P9WNX1	folA	DYR_MYCTU	Dihydrofolate reductase	7	7	1	7	7	7	39.8	39.8	39.8	17.872	161	161	0	58.625	838780	1115400	944500	1009000	1201000	1137800	1146100	1093100	1152300	1277900	1175600	743820	1188700	1018900	1217800	1138500	6987200000
P9WNY3	Rv0770	Y770_MYCTU	Uncharacterized oxidoreductase Rv0770	7	7	1	7	7	7	32.9	32.9	32.9	30.445	295	295	0	94.745	731660	763760	731110	690820	757820	718010	628340	717450	794310	751020	816280	755970	884880	686390	767080	704310	5180900000
P9WNY5	mmsB	MMSB_MYCTU	Probable 3-hydroxyisobutyrate dehydrogenase	7	7	1	7	7	7	40.5	40.5	40.5	29.679	294	294	0	118.17	1097200	1124700	1085600	1085500	1463700	1129100	1125500	1498600	1170100	1107800	1446500	1535700	1337700	1058400	1212900	1130500	15481000000
P9WP33	cysO	CYSO_MYCTU	Sulfur carrier protein CysO	7	7	1	7	7	7	96.8	96.8	96.8	9.5566	93	93	0	244.31	4971000	4840000	4886100	4421700	4694900	3928400	4349100	6853100	5362900	4266500	5720100	6016900	6058400	5352000	5713300	5302700	57301000000
P9WP87	cobH	COBH_MYCTU	Precorrin-8X methylmutase	7	7	1	7	7	7	42.8	42.8	42.8	21.614	208	208	0	62.389	906930	1131400	976160	1039000	1190200	1048900	1068900	849620	1083800	1236400	1096700	847710	1120600	965800	1103900	1001000	8713000000
P9WPF9	Rv2275	CDTS_MYCTU	Cyclo(L-tyrosyl-L-tyrosyl) synthase	7	7	1	7	7	7	32.2	32.2	32.2	31.612	289	289	0	46.399	191360	171650	139840	162350	154680	151610	125510	161420	176730	154260	154720	78270	207790	184350	184870	190530	491390000
P9WPL3	cyp143	CP143_MYCTU	Putative cytochrome P450 143	7	7	1	7	7	7	20.9	20.9	20.9	43.541	393	393	0	33.655	415450	507610	413970	437200	555130	571950	503560	364380	536240	584260	589830	218700	585300	449050	519850	490890	1904200000
P9WPM1	cyp139	CP139_MYCTU	Putative cytochrome P450 139	7	7	1	7	7	7	22.3	22.3	22.3	47.864	430	430	0	81.958	498140	661730	581190	590120	705010	688320	684500	522530	642020	795230	780680	374780	735540	602400	727420	682780	4217700000
P9WPW1	Rv3551	Y3551_MYCTU	Putative CoA-transferase subunit alpha Rv3551	7	7	1	7	7	7	27.7	27.7	27.7	31.723	292	292	0	25.693	617900	606300	541520	554480	765500	620480	646460	667470	632990	748750	677630	949930	714210	644970	638180	612610	5075300000
P9WQJ1	Rv1273c	Y1273_MYCTU	Uncharacterized ABC transporter ATP-binding protein Rv1273c	7	7	1	7	7	7	13.1	13.1	13.1	62.115	582	582	0	51.912	301880	382600	308120	277800	317240	347160	327170	212770	284650	377320	389970	144600	314490	308430	345590	328370	543280000
P9WQK5	Rv0073	Y073_MYCTU	Uncharacterized ABC transporter ATP-binding protein Rv0073	7	6	1	7	6	6	28.2	23.9	23.9	35.801	330	330	0	97.263	248240	275300	223490	261490	96679	115240	100670	83557	102460	108320	110360	51380	105310	89661	101050	112890	1423100000
I6WZH9	Rv0817c	I6WZH9_MYCTU	Probable conserved exported protein	8	8	1	8	8	8	38.5	38.5	38.5	28.567	270	270	0	113.58	440470	566680	501790	530110	515170	494120	471140	482840	485260	541900	601490	351070	520170	449780	559320	527680	3254400000
I6WZM9	cspB	I6WZM9_MYCTU	Cold-shock protein	8	8	1	8	8	8	52.6	52.6	52.6	15.021	135	135	0	96.984	12862000	13867000	14030000	14267000	16637000	13839000	13522000	17344000	15714000	14854000	15885000	14966000	15447000	12596000	14384000	13094000	114000000000
I6X579	Rv2728c	I6X579_MYCTU	Conserved alanine rich protein	8	8	1	8	8	8	46.8	46.8	46.8	23.487	231	231	0	179.72	3041000	3134300	3140000	3201800	3265200	2726200	2933500	3173300	3177000	3496400	3279300	3605100	3359600	2951700	3332900	3080100	18801000000
I6X7W8	Rv3618	I6X7W8_MYCTU	Monooxygenase	8	8	1	8	8	8	23	23	23	43.277	395	395	0	30.931	343080	345460	249610	297060	367200	324820	330500	333640	340860	360330	397330	496700	384560	325520	341910	331790	1449000000
I6X7X3	lpqG	I6X7X3_MYCTU	Lipoprotein	8	8	1	8	8	8	48.3	48.3	48.3	24.836	240	240	0	172.25	1473700	1663400	1441700	1323700	1804400	1662900	1687200	1328400	1555100	1900300	2334200	1207000	1726800	1452500	1768700	1632300	32631000000
I6XEH5	Rv2515c	I6XEH5_MYCTU	Uncharacterized protein	8	8	1	8	8	8	25.1	25.1	25.1	45.799	415	415	0	54.061	503250	513410	437210	434040	498160	491050	437000	451230	481590	472230	468060	346150	534980	454580	434760	451850	2362100000
I6XEI5	Rv2525c	LYS25_MYCTU	Putative peptidoglycan hydrolase Rv2525c	8	8	1	8	8	8	36.7	36.7	36.7	25.369	240	240	0	62.011	761260	902220	881940	893560	914120	894270	855330	801680	975220	1086700	1050400	1066100	1019900	823890	1087300	1007300	3809300000
I6XHD6	mce4D	I6XHD6_MYCTU	Mce-family protein Mce4D	8	8	1	8	8	8	22	22	22	47.233	451	451	0	93.103	1901100	2166800	2044600	1751300	2261100	2134000	2007700	1879800	2171000	2200000	2872700	918230	2264600	2027700	2476400	2283300	8967900000
I6XHX8	Rv3672c	I6XHX8_MYCTU	ADP-ribose pyrophosphatase	8	8	1	8	8	8	39.9	39.9	39.9	28.89	273	273	0	75.04	1079300	1501200	1127600	1325800	1226300	1516900	1270700	1298000	1281700	1650100	1419200	639850	1623800	1603200	1466600	1422500	12474000000
I6Y1G8	Rv2675c	I6Y1G8_MYCTU	Methyltransferase	8	7	1	8	8	7	48.4	48.4	46	27.545	250	250	0	126.32	991260	1050900	941600	860560	1024400	862060	946190	728590	917680	1072900	954120	948670	957130	855790	864840	903980	5082600000
I6Y1P2	Rv2778c	I6Y1P2_MYCTU	Conserved protein	8	8	1	8	8	8	42.9	42.9	42.9	17.268	156	156	0	34.141	2741500	3239000	2473800	2910100	3705900	3249900	2859800	2493500	2770400	3563700	3489800	1678700	3324900	2838500	3256600	2976900	32575000000
I6Y276	Rv2993c	I6Y276_MYCTU	Possible 2-hydroxyhepta-2,4-diene-1,7-dioate isomerase (HHDD isomerase)	8	8	1	8	8	8	47.7	47.7	47.7	25.341	239	239	0	135.07	1794700	2193600	2099700	2011600	2148900	1893000	2033200	2261500	2092200	2178400	2101500	2382500	2102700	1933900	2050300	1989400	92805000000
I6Y3Q7	Rv3510c	I6Y3Q7_MYCTU	Amidohydrolase	8	8	1	8	8	8	32	32	32	31.067	278	278	0	60.725	3281800	3839300	3368100	3592700	3769900	3240400	3548900	3819300	3787600	4033400	3773500	3972100	3906600	3468600	3484000	3605600	14966000000
I6Y8F2	echA4	I6Y8F2_MYCTU	Enoyl-CoA hydratase	8	8	1	8	8	8	31.7	31.7	31.7	33.541	312	312	0	97.563	1679000	1860200	1546900	1797400	1776700	1665100	1564700	1698100	1643400	1721400	1847400	1886100	1847400	1437200	1587400	1558800	8439400000
I6Y8X0	pip	I6Y8X0_MYCTU	Probable proline iminopeptidase Pip (Prolyl aminopeptidase) (Pap)	8	8	1	8	8	8	38.1	38.1	38.1	31.925	286	286	0	136.94	533050	549710	489890	447650	540700	522100	511390	424950	551660	542860	571440	495810	566900	503800	547410	524840	2350400000
I6YAU3	Rv2997	I6YAU3_MYCTU	Dehydrogenase	8	8	1	8	8	8	15	15	15	50.937	480	480	0	17.679	411490	539920	439350	426700	587380	516230	550360	377300	513810	625690	543840	299310	525830	514300	554330	514560	1188600000
I6YDM0	Rv2516c	I6YDM0_MYCTU	Uncharacterized protein	8	8	1	8	8	8	42.7	42.7	42.7	29.387	267	267	0	79.84	499330	601380	553670	543290	603450	499280	533670	403090	563840	594190	557770	248170	583060	499760	546330	510720	17601000000
I6YF11	Rv3041c	I6YF11_MYCTU	Probable conserved ATP-binding protein ABC transporter	8	8	1	8	8	8	42.5	42.5	42.5	31.249	287	287	0	111.31	493900	500270	440210	453100	577280	537210	537240	402760	552180	618290	578270	306340	640090	551150	630930	574050	7342800000
L0TCG5	sigJ	SIGJ_MYCTU	ECF RNA polymerase sigma factor SigJ	8	8	1	8	8	8	36.2	36.2	36.2	33.53	312	312	0	144.42	4247000	5200800	4787000	4448600	4584600	4706100	4810000	4046200	4858100	5173800	4851200	4552200	4997900	4808600	5038900	5056100	10079000000
L7N662	cydA	L7N662_MYCTU	Cytochrome BD ubiquinol oxidase subunit I	8	8	1	8	8	8	20.8	20.8	20.8	53.826	485	485	0	84.879	139660	165940	118470	104460	298300	234760	261590	136910	167950	277350	243100	128410	223020	228830	185280	176430	2183200000
L7N677	oxyS	L7N677_MYCTU	LysR family transcriptional regulator	8	8	1	8	8	8	24.5	24.5	24.5	34.223	314	314	0	32.154	703050	859110	704850	671100	877890	814430	823530	599610	772830	931920	737650	549190	819020	748120	717930	697320	1711400000
L7N686	Rv0078A	L7N686_MYCTU	Uncharacterized protein	8	8	1	8	8	8	41.1	41.1	41.1	21.612	197	197	0	123.18	663580	784220	603200	662840	797310	732760	719010	604110	710500	883630	754430	448130	819820	710030	780360	736290	4175500000
O05311	tagA	O05311_MYCTU	3-methyladenine DNA glycosylase	8	8	1	8	8	8	47.5	47.5	47.5	23.005	204	204	0	94.467	2144300	2511800	2539400	2400300	2573000	2386200	2629700	2247900	2811500	2958300	2672400	2141900	2907800	2547800	2875100	2694700	9166900000
O05582	Rv0999	O05582_MYCTU	Uncharacterized protein	8	8	1	8	8	8	42.5	42.5	42.5	25.969	252	252	0	77.855	566370	753890	602760	599920	708840	703730	637030	528280	659100	836440	776950	323020	740430	655180	759320	735170	5783700000
O05781	Rv3104c	O05781_MYCTU	Mechanosensitive ion channel protein MscS	8	8	1	8	8	8	37	37	37	33.38	308	308	0	83.387	1139000	1477200	1167500	1228400	1292400	1310700	1314400	983610	1237400	1505200	1530500	644000	1348000	1278400	1458100	1348600	7901400000
O05897	Rv3254	Y3254_MYCTU	Uncharacterized protein Rv3254	8	8	1	8	8	8	19.6	19.6	19.6	52.782	474	474	0	64.454	1029500	1289500	1075300	1065100	1182500	1120900	1183200	738140	1100500	1404000	1256600	516200	1189000	1054100	1178600	1134000	5860400000
O06145	Rv1628c	O06145_MYCTU	Benzoylsuccinyl-CoA thiolase	8	8	1	8	8	8	67.5	67.5	67.5	17.754	163	163	0	78.132	2776600	2693300	2579400	2585700	2902200	2418600	2278700	2953800	3020700	2906900	2653100	3587800	3002600	2530300	2329800	2439100	18825000000
O06154	Rv1637c	O06154_MYCTU	Conserved protein	8	8	1	8	8	8	43.6	43.6	43.6	27.936	264	264	0	277.06	2479800	2614300	2198500	2578500	2675700	2284600	2057300	2694100	2275300	2406300	3071300	3118400	2794700	2089300	2488100	2424200	54619000000
O06307	Rv0356c	O06307_MYCTU	Conserved protein	8	8	1	8	8	8	42.1	42.1	42.1	22.911	214	214	0	149.56	4161400	4995400	4169000	3497200	5068000	4275400	4583000	4000900	4563900	4596300	4380500	3019400	4898700	4477300	4508000	4287400	24851000000
O06406	Rv0540	O06406_MYCTU	Glycosyltransferase involved in cell wall biogenesis	8	8	1	8	8	8	50	50	50	22.971	220	220	0	220.25	995540	1100900	994190	872010	1002600	992690	1025700	767180	976930	1041900	1030100	1097200	1070300	984910	1027900	1015100	5285400000
O06541	echA11	O06541_MYCTU	Enoyl-CoA hydratase	8	8	1	8	8	8	36.9	36.9	36.9	27.615	268	268	0	157.03	1860800	2518100	2246600	2172400	2577700	2379800	2763100	1701400	2356200	3172000	2834300	1173300	2552000	2215500	2746600	2627800	13348000000
O06583	Rv1132	O06583_MYCTU	Conserved membrane protein	8	8	1	8	8	8	16	16	16	64.019	576	576	0	40.416	1174100	1351600	1126200	1012800	1150000	1081300	1067500	870050	1006500	1176200	1416300	563770	1165300	1037700	1260200	1154700	4856200000
O06592	Rv1598c	O06592_MYCTU	Conserved protein	8	8	1	8	8	8	64.7	64.7	64.7	14.892	136	136	0	65.833	1567800	2009800	1473400	1835400	2393400	2024700	1896800	1612800	1791900	2188700	2310100	1395500	2133400	1716000	2045000	1783500	28265000000
O06826	Rv1432	O06826_MYCTU	FAD-dependent oxidoreductase	8	8	1	8	8	8	23	23	23	50.476	473	473	0	125.48	246150	291530	216380	243940	322330	287340	279720	241180	247430	322910	276600	273130	303120	270720	276780	251020	833130000
O07238	Rv0311	O07238_MYCTU	Uncharacterized protein	8	8	1	8	8	8	25.9	25.9	25.9	44.61	409	409	0	79.29	1257300	1322200	1289300	1223500	1699200	1402800	1537400	1487500	1599400	1622100	1489200	1574700	1661000	1448100	1454300	1337500	9005100000
O07751	Rv1879	O07751_MYCTU	Amidohydrolase	8	8	1	8	8	8	23.3	23.3	23.3	41.865	378	378	0	28.438	342450	347510	324170	321700	459720	430420	414310	310890	377920	445370	480170	468040	436340	376680	399100	371420	1499800000
O08446	Rv0324	O08446_MYCTU	ArsR family transcriptional regulator	8	8	1	8	8	8	43.4	43.4	43.4	24.121	226	226	0	82.592	835820	912440	782030	807880	926250	849130	812220	855620	828440	932520	830340	851230	955210	825730	858340	822010	7763900000
O33260	Rv2125	O33260_MYCTU	Carboxylate--amine ligase	8	8	1	8	8	8	36.3	36.3	36.3	31.84	292	292	0	132.04	1579900	1898100	1451200	1586400	1707200	1565300	1651400	1524000	1721500	1863500	1732000	1231900	1889800	1613900	1598200	1743700	10251000000
O33361	Rv0516c	O33361_MYCTU	Possible anti-anti-sigma factor	8	8	1	8	8	8	55.1	55.1	55.1	16.987	158	158	0	113.6	1915600	2093700	2258500	2191500	1052300	794060	1065000	1151900	1069200	994840	842120	904000	1257500	918510	1092100	1109000	6989000000
O33363	Rv0518	O33363_MYCTU	Possible exported protein	8	8	1	8	8	8	45.5	45.5	45.5	24.636	231	231	0	93.987	955950	1040200	1010400	975360	1102200	996660	1001400	1097900	1035600	1059200	1183700	1267300	1062900	928190	998480	987920	5944600000
O50402	echA18	O50402_MYCTU	Enoyl-CoA hydratase	8	7	1	8	7	7	46	41.8	41.8	22.662	213	213	0	103.13	1259900	1585500	1442700	1335900	1626100	1407700	1513100	1330800	1496600	1761900	1463300	624470	1645300	1492800	1643300	1549700	5013700000
O50451	Rv1234	O50451_MYCTU	Membrane protein	8	8	1	8	8	8	56	56	56	18.604	175	175	0	101.84	1162800	1328900	1126900	1098000	1133700	1195500	1066500	866460	1083000	1210000	1337800	602660	1220800	1046100	1110000	1082000	9919200000
O50455	corA	O50455_MYCTU	Magnesium transport protein CorA	8	8	1	8	8	8	26.2	26.2	26.2	41.5	366	366	0	56.35	653160	1013500	809680	984960	782640	869040	833050	965410	884910	1115100	1301900	726970	930500	845570	902370	872760	2348600000
O53149	Rv1458c	O53149_MYCTU	Probable unidentified antibiotic-transport ATP-binding protein ABC transporter	8	8	1	8	8	8	38.3	38.3	38.3	33.758	313	313	0	147.39	1062400	1323600	1121400	1093400	1154900	1128100	1079900	1031600	1046100	1186500	1262200	578810	1153400	1068300	1124700	1077900	7031600000
O53193	Rv2466c	TRLR_MYCTU	Thioredoxin-like reductase Rv2466c	8	8	1	8	8	8	29.5	29.5	29.5	23.035	207	207	0	61.605	10956000	12070000	11333000	11629000	10874000	9211300	9198700	13405000	11240000	10736000	12150000	13700000	11390000	10224000	11289000	11291000	80135000000
O53310	Rv3160c	O53310_MYCTU	Possible transcriptional regulatory protein (Probably TetR-family)	8	8	1	8	8	8	35.2	35.2	35.2	23.12	213	213	0	43.65	1715600	2089600	1738200	1837000	2046700	2068000	1991600	1676700	2190400	2527700	2303300	1596400	2283300	1860000	2081500	1911200	6576200000
O53347	Rv3201c	O53347_MYCTU	Probable ATP-dependent DNA helicase	8	8	1	8	8	8	7.9	7.9	7.9	116.69	1101	1101	0	16.709	605770	852440	499210	618920	664550	663810	660090	413860	646290	881660	726990	360420	763200	671700	734720	774800	5269300000
O53380	dacB1	O53380_MYCTU	D-alanyl-D-alanine carboxypeptidase	8	8	1	8	8	8	26.9	26.9	26.9	41.682	405	405	0	143.99	1125300	1303400	1178600	1170900	1298900	1133300	1077900	1247300	1237700	1240800	1496400	859700	1308800	1145800	1319200	1321100	7739300000
O53408	Rv1060	O53408_MYCTU	Uncharacterized protein	8	8	1	8	8	8	45.9	45.9	45.9	16.866	157	157	0	28.885	4116100	4932000	4250100	3876800	5253600	4805200	4557900	3383300	4484000	5092400	4548300	2753900	4749500	4411100	4260100	4004300	20551000000
O53479	Rv2035	O53479_MYCTU	ATPase	8	8	1	8	8	8	46.9	46.9	46.9	18.515	162	162	0	25.912	2550700	2985500	2381100	2669200	2938400	2954800	2650600	1923800	2743300	2998000	2821400	1637100	3161900	2665100	2797400	2843700	13037000000
O53728	Rv0443	O53728_MYCTU	Chorismate synthase	8	8	1	8	8	8	71.3	71.3	71.3	18.958	171	171	0	181.08	2161200	2722400	2818100	2720200	2746500	2463100	2512900	2815000	2657100	2845400	3079900	2444900	2821700	2324500	2795500	2651500	28318000000
O53789	Rv0681	O53789_MYCTU	Probable transcriptional regulatory protein (Possibly TetR-family)	8	8	1	8	8	8	47.4	47.4	47.4	21.262	196	196	0	105.54	2396300	2245300	2093300	2194800	2947100	1926100	2022600	3093100	2381500	2441700	3007500	3078000	2578400	1964700	2591500	2303400	20022000000
O53915	Rv1667c	O53915_MYCTU	Probable second part of macrolide-transport ATP-binding protein ABC transporter	8	8	1	8	8	8	35.9	35.9	35.9	24.471	217	217	0	106.13	574810	641910	564870	563050	605210	567050	598380	480880	540170	653650	660500	227000	649900	527590	638220	578670	3862100000
O69667	Rv3699	O69667_MYCTU	Conserved protein	8	8	1	8	8	8	70	70	70	24.998	233	233	0	184.29	1177600	1239800	1447100	1423600	1582300	1276900	1126700	1688500	1397700	1437400	2046200	2103900	1563400	1156500	1549700	1456600	49971000000
O69696	Rv3729	O69696_MYCTU	Possible transferase	8	8	1	8	8	8	11	11	11	84.128	776	776	0	37.006	333090	417500	354480	336620	381950	346760	388500	292570	391390	368640	268440	173450	379460	349030	354390	335410	655580000
O69699	Rv3732	O69699_MYCTU	Conserved protein	8	8	1	8	8	8	28.1	28.1	28.1	37.532	352	352	0	79.862	819160	957180	911450	873000	949140	925590	888390	840930	876220	1042600	1242500	797580	970790	830810	1040700	1006500	6351400000
O69704	Rv3737	O69704_MYCTU	Membrane protein	8	8	1	8	8	8	14	14	14	54.775	529	529	0	36.333	506610	522990	474670	481670	460550	434770	389290	490010	496630	469290	493720	539330	551260	502330	555040	563240	979020000
O69729	tcrY	TCRY_MYCTU	Probable sensor histidine kinase TcrY	8	8	1	8	8	8	18.7	18.7	18.7	50.344	475	475	0	30.706	616190	696660	552460	677980	683290	814240	686080	487270	714790	814840	821150	364750	816040	666740	766750	791320	1895300000
O86327	rsfS	O86327_MYCTU	Ribosomal silencing factor RsfS	8	8	1	8	8	8	65.1	65.1	65.1	13.826	126	126	0	48.693	4819000	4555400	4480900	6011500	5397700	5148400	3998500	5309400	5593700	5857000	7914700	7432200	6477700	4728900	6454700	6151100	22112000000
O86337	lprC	O86337_MYCTU	Lipoprotein LprC	8	8	1	8	8	8	62.2	62.2	62.2	18.87	180	180	0	73.017	2244600	2652000	2180700	1956600	2335800	2438500	2273700	1919500	2176300	2521700	2625700	1579700	2418100	2368800	2394900	2305600	7352700000
O86358	Rv3755c	O86358_MYCTU	Conserved protein	8	8	1	8	8	8	62.8	62.8	62.8	22.002	199	199	0	323.31	671870	753230	757630	851390	894380	754010	765180	1076100	874510	849210	1104700	999960	945380	764860	877440	888530	12181000000
P71704	Rv0047c	P71704_MYCTU	Conserved protein	8	8	1	8	8	8	42.8	42.8	42.8	20.408	180	180	0	51.536	1037800	1034900	958830	925790	979530	1035400	888060	929640	957640	1136700	1082600	798550	1211400	1026900	960400	1017200	4794900000
P71718	mbtC	P71718_MYCTU	Beta-ketoacyl synthase	8	8	1	8	8	8	23.2	23.2	23.2	46.624	444	444	0	126.75	847910	1021500	757320	725150	855980	698070	753950	1005400	985990	1038300	823570	788640	1160300	1103500	928850	845130	5100600000
P71833	Rv0779c	P71833_MYCTU	Membrane protein	8	8	1	8	8	8	39.3	39.3	39.3	21.572	206	206	0	89.675	1168800	1500100	1267200	1245200	1431600	1311800	1218200	1150400	1251300	1621000	1449700	989350	1401400	1256300	1452600	1311600	4775800000
P95137	Rv2955c	P95137_MYCTU	Conserved protein	8	8	1	8	8	8	40.8	40.8	40.8	35.95	321	321	0	149.71	910460	1018200	782150	798350	1003500	943170	850900	724500	893230	1056600	957270	647320	993650	848730	921190	885620	20060000000
P95189	hisN	HISN_MYCTU	Histidinol-phosphatase	8	8	1	8	8	8	36.5	36.5	36.5	27.693	260	260	0	70.888	2532300	2939800	2586700	2386200	3644600	3201300	3328700	2420200	3285100	3740500	3092200	2406100	3252200	2800100	3205900	2910100	73242000000
P95198	Rv0390	P95198_MYCTU	Conserved protein	8	8	1	8	8	8	70	70	70	15.392	140	140	0	103.08	2377500	2051700	1663600	1555500	1628400	1675300	1554200	1622800	1652400	1568500	1732000	2110700	2068700	1822800	1663100	1762700	52479000000
P96210	espG1	ESPG1_MYCTU	ESX-1 secretion-associated protein EspG1	8	8	1	8	8	8	38.2	38.2	38.2	30.064	283	283	0	187.84	551890	616800	635650	647930	680680	644590	645770	718450	707130	776510	907300	388900	788510	637450	754510	664840	6003400000
P96227	Rv3850	P96227_MYCTU	Conserved protein	8	8	1	8	8	8	36.7	36.7	36.7	23.811	218	218	0	108.66	1628200	1797100	1597400	1567100	1775200	1538400	1544900	1558500	1559300	1886000	2126100	847140	1848900	1468600	1940200	1705500	33387000000
P96241	Rv3837c	P96241_MYCTU	Phosphoglycerate mutase	8	8	1	8	8	8	44	44	44	25.019	232	232	0	135.48	1042500	1148300	1044400	1078500	1218600	1109200	1041900	1099900	1246900	1183200	1230500	985250	1336500	1116100	1246300	1211300	10355000000
P96396	fadD4	P96396_MYCTU	Probable fatty-acid-CoA ligase FadD4 (Fatty-acid-CoA synthetase) (Fatty-acid-CoA synthase)	8	8	1	8	8	8	16	16	16	58.888	537	537	0	70.03	3054200	3739100	3373800	3292200	3524200	3018200	2833000	2437500	3239900	3607000	3325400	1508900	3519800	2984300	3380300	3355100	18831000000
P96399	lipW	P96399_MYCTU	Esterase	8	8	1	8	8	8	31.5	31.5	31.5	32.216	302	302	0	75.777	633390	761770	569170	611850	815240	694290	719600	547840	618210	774220	635920	354240	686400	614230	625370	592700	8220100000
P96812	Rv0135c	P96812_MYCTU	Possible transcriptional regulatory protein	8	8	1	8	8	8	52.2	52.2	52.2	21.975	201	201	0	71.716	1084300	1289700	1145600	1108000	1298100	1146300	1184700	1252500	1273200	1389500	1253600	974230	1400000	1272100	1274000	1199800	13740000000
P96821	Rv0144	P96821_MYCTU	Probable transcriptional regulatory protein (Possibly TetR-family)	8	8	1	8	8	8	23.2	23.2	23.2	30.643	280	280	0	40.838	3708200	3897500	3488800	3899000	3903900	3732700	3601100	3382300	4250200	3908000	4859500	4004900	4678400	3606600	4455200	3796200	20153000000
P9WFF3	upp	UPP_MYCTU	Uracil phosphoribosyltransferase	8	8	1	8	8	8	58.9	58.9	58.9	21.898	207	207	0	137.52	2230300	2332900	2167000	2361700	2792800	2328700	2297800	2989900	2564200	2373600	2851000	2733200	2696300	2270000	2417600	2388500	39055000000
P9WFF7	uppS	DPDS_MYCTU	Decaprenyl diphosphate synthase	8	8	1	8	8	8	29.7	29.7	29.7	33.791	296	296	0	33.772	1275200	1305200	1246700	1085000	1419100	1187200	1226200	1252800	1276700	1337200	1515100	530780	1498300	1278200	1332800	1265700	10055000000
P9WFG1	Rv1823	Y1823_MYCTU	UPF0749 protein Rv1823	8	8	1	8	8	8	35.8	35.8	35.8	31.935	307	307	0	53.092	643350	845480	701250	702250	714900	670590	641520	565960	700150	732370	824230	377990	718130	620700	773210	707650	2165500000
P9WFG3	Rv1825	Y1825_MYCTU	UPF0749 protein Rv1825	8	8	1	8	8	8	42.1	42.1	42.1	30.645	292	292	0	184.71	786390	943440	794240	722660	799080	789620	743180	711560	706170	791620	861860	493100	781270	722170	793740	809070	10663000000
P9WFI7	Rv0726c	Y751_MYCTU	Putative S-adenosyl-L-methionine-dependent methyltransferase Rv0726c	8	7	1	8	7	7	24.5	21.3	21.3	40.875	367	367	0	43.537	543680	629520	575310	541570	631800	581760	586900	508570	609890	713710	712870	657870	674910	601110	654030	587550	1557100000
P9WFN1	Rv2140c	Y2140_MYCTU	UPF0098 protein Rv2140c	8	8	1	8	8	8	74.4	74.4	74.4	18.634	176	176	0	249.53	12366000	12163000	12907000	12382000	14581000	12475000	13005000	14563000	13268000	12299000	13337000	16432000	14439000	11838000	13272000	13272000	227000000000
P9WFP1	Rv2366c	Y2366_MYCTU	UPF0053 protein Rv2366c	8	8	1	8	8	8	23	23	23	47.213	435	435	0	51.33	310740	375220	323610	345530	325370	329520	350760	301350	360120	381170	390890	220890	362410	355420	378420	354930	1906500000
P9WFR1	Rv2958c	GLTR2_MYCTU	PGL/p-HBAD biosynthesis glycosyltransferase Rv2958c	8	6	1	8	6	6	28.5	24.3	24.3	46.795	428	428	0	128.12	360140	429350	362570	357900	470990	432400	440310	407460	469880	530630	470570	230780	527900	461320	534040	498440	2860500000
P9WFR9	thyA	TYSY_MYCTU	Thymidylate synthase	8	8	1	8	8	8	33.5	33.5	33.5	29.853	263	263	0	57.371	1683100	1774400	1745700	1897400	2149200	1858600	1774000	2125500	1945000	2130900	2446300	2477000	2224500	1707600	2101800	1934800	13979000000
P9WFY9	trmB	TRMB_MYCTU	tRNA (guanine-N(7)-)-methyltransferase	8	8	1	8	8	8	29.3	29.3	29.3	28.547	263	263	0	38.387	1573700	1833700	1648600	1492400	1412400	1406900	1481300	1196700	1619000	1623600	1459200	574270	1603000	1395900	1517200	1490400	9592600000
P9WFZ3	trkA	TRKA_MYCTU	Trk system potassium uptake protein TrkA	8	8	1	8	8	8	50	50	50	23.947	220	220	0	127.72	2029600	2332300	2132300	2347600	2570800	2092400	2196400	2805800	2212000	2482200	2420500	3302100	2393200	2022300	2135000	2063100	23537000000
P9WG67	trxA	THIO_MYCTU	Thioredoxin	8	8	1	8	8	8	80.2	80.2	80.2	12.544	116	116	0	297.62	17808000	18876000	21500000	23408000	26433000	20499000	22080000	26122000	27529000	22981000	23688000	18446000	27418000	21576000	20340000	21807000	385000000000
P9WGA7	Rv2235	Y2235_MYCTU	Uncharacterized SURF1-like protein Rv2235	8	8	1	8	8	8	39.1	39.1	39.1	29.762	271	271	0	64.665	569390	763550	672260	711480	688300	679720	614010	606420	648090	732720	871570	369940	741680	594570	753680	693030	3015400000
P9WGC1	Rv1339	Y1339_MYCTU	Uncharacterized protein Rv1339	8	8	1	8	8	8	47.3	47.3	47.3	29.154	273	273	0	192.95	993570	953350	969470	960550	930700	810020	732980	956770	797030	941890	1092700	1136700	960350	733220	946170	917320	15278000000
P9WGD5	ssb	SSB_MYCTU	Single-stranded DNA-binding protein	8	8	1	8	8	8	69.5	69.5	69.5	17.353	164	164	0	228.15	9106400	8644700	6801500	5718200	6667700	7105100	6531700	5864000	6739300	6536600	7099600	19657000	8989700	8432500	7069200	6312300	138000000000
P9WGJ5	sepF	SEPF_MYCTU	Cell division protein SepF	8	8	1	8	8	8	39.4	39.4	39.4	25.028	218	218	0	83.907	2835000	3024800	2684100	2964800	3619100	3005600	2663100	3788500	3062300	2893200	3496100	1829700	3698200	2752100	3216600	2977000	9301300000
P9WGL7	Rv3143	Y3143_MYCTU	Uncharacterized response regulatory protein Rv3143	8	8	1	8	8	8	85.7	85.7	85.7	14.386	133	133	0	107.24	2920300	3071600	2768100	2827500	3270000	2906400	2610600	3057100	3100800	3129900	3704200	4103600	3510200	2951500	3457100	3457400	72769000000
P9WGQ9	Rv0769	Y769_MYCTU	Uncharacterized oxidoreductase Rv0769	8	8	1	8	8	8	53.2	53.2	53.2	25.966	248	248	0	227.9	822550	933890	872940	845510	831040	759630	768670	852710	838500	959850	920380	835720	909320	780630	911040	881800	15844000000
P9WGS5	Rv2750	Y2750_MYCTU	Uncharacterized oxidoreductase Rv2750	8	8	1	8	8	8	26.1	26.1	26.1	28.223	272	272	0	39.972	2050400	2451200	2132600	2349800	2875700	2324700	2327100	3098800	2331600	2420200	2752400	3029100	2787800	2067500	2634100	2376300	15339000000
P9WGT7	pstS3	PSTS3_MYCTU	Phosphate-binding protein PstS 3	8	8	1	8	8	8	22.4	22.4	22.4	37.953	370	370	0	23.412	276240	287180	230450	215240	330240	290840	283740	269010	268550	251080	295210	143250	322370	298040	268080	264970	2598300000
P9WGV7	Rv2554c	YQGF_MYCTU	Putative pre-16S rRNA nuclease	8	8	1	8	8	8	53.5	53.5	53.5	18.065	170	170	0	62.656	3049500	3412700	3322100	3422800	3999800	3488800	3487800	3971800	3698400	4252900	4044900	5111100	4027900	3236900	3947900	3711200	17858000000
P9WGX7	rsbW	RSBW_MYCTU	Anti-sigma-F factor RsbW	8	8	1	8	8	8	60	60	60	15.55	145	145	0	56.668	4109900	4957000	4208400	4040300	4896700	4498500	4593000	3736500	4127500	4940300	4258300	2863800	4401000	4194300	4297300	4323500	30870000000
P9WGY3	rraA	RRAAH_MYCTU	Putative 4-hydroxy-4-methyl-2-oxoglutarate aldolase	8	8	1	8	8	8	47.1	47.1	47.1	16.235	157	157	0	56.226	5888600	6674400	5982100	6023800	7413700	5931400	6269600	5991200	6299900	6813200	5217400	11182000	6638900	6138000	5288700	5751500	57598000000
P9WH01	rnhB	RNH2_MYCTU	Ribonuclease HII	8	8	1	8	8	8	29.2	29.2	29.2	27.645	264	264	0	40.815	295670	372650	353100	356470	356580	345400	359350	317280	390830	393910	410290	143670	400640	333520	404760	368150	1382500000
P9WH19	rimM	RIMM_MYCTU	Ribosome maturation factor RimM	8	8	1	8	8	8	48.3	48.3	48.3	18.616	176	176	0	48.353	1858800	2031200	1973600	1896800	2229200	2006900	2179600	2147200	2110000	2347000	2184700	3217100	2242100	2082900	2106400	1979300	5047500000
P9WH45	rpsS	RS19_MYCTU	30S ribosomal protein S19	8	8	1	8	8	8	71	71	71	10.803	93	93	0	43.564	9255700	8783900	8013700	8252200	9769100	8986600	8646100	9042800	9901700	9726300	11107000	8097100	10241000	8251600	9920100	9384600	201000000000
P9WH49	rpsR1	RS181_MYCTU	30S ribosomal protein S18 1	8	8	1	8	8	8	69	69	69	9.5431	84	84	0	19.946	22432000	25254000	25929000	26875000	30089000	25590000	26694000	36454000	31111000	29879000	33611000	24132000	31358000	26622000	28784000	26476000	112000000000
P9WH67	rpsJ	RS10_MYCTU	30S ribosomal protein S10	8	8	1	8	8	8	70.3	70.3	70.3	11.431	101	101	0	78.633	27157000	29463000	28377000	26032000	29046000	27698000	28309000	29662000	29957000	31720000	33249000	35767000	32765000	27987000	29575000	28594000	240000000000
P9WHB3	rpmA	RL27_MYCTU	50S ribosomal protein L27	8	8	1	8	8	8	62.8	62.8	62.8	8.9681	86	86	0	19.045	8298500	9155000	9208800	9247400	10080000	8998000	9231500	10611000	9201200	10851000	10651000	8107900	10825000	9034500	9696400	9987900	141000000000
P9WHB7	rplX	RL24_MYCTU	50S ribosomal protein L24	8	8	1	8	8	8	68.6	68.6	68.6	11.475	105	105	0	82.261	21493000	23167000	23247000	21211000	24959000	20948000	22934000	25644000	25043000	25963000	27294000	30183000	27906000	23856000	25328000	24300000	219000000000
P9WHC1	rplV	RL22_MYCTU	50S ribosomal protein L22	8	8	1	8	8	8	50.8	50.8	50.8	20.38	197	197	0	121.34	4912900	5651800	4893600	4642800	5905200	5108300	5358200	5706900	5241400	5970600	5669100	3750100	6040500	5110400	5619000	5525800	207000000000
P9WHD7	rplO	RL15_MYCTU	50S ribosomal protein L15	8	8	1	8	8	8	56.8	56.8	56.8	15.533	146	146	0	64.359	4069600	4469000	3479900	4649200	5187700	4208900	4402800	3824500	4217100	5013700	7608500	4264100	5259600	4174400	5419300	5130600	185000000000
P9WHE9	ribH	RISB_MYCTU	6,7-dimethyl-8-ribityllumazine synthase	8	8	1	8	8	8	79.4	79.4	79.4	16.37	160	160	0	240.5	2092300	2428900	2400600	2370800	2662400	2207300	2232700	2391800	2384600	2551100	2281900	2053700	2499000	2126300	2285100	2087200	71332000000
P9WHJ5	rbpA	RBPA_MYCTU	RNA polymerase-binding protein RbpA	8	8	1	8	8	8	75.7	75.7	75.7	12.972	111	111	0	67.056	2092200	2033200	1908500	2245700	2251900	2039300	1808900	2318300	2342000	2174200	2623400	2925000	2856100	2231400	2484300	2479800	30040000000
P9WHM5	purN	PUR3_MYCTU	Phosphoribosylglycinamide formyltransferase	8	8	1	8	8	8	61.4	61.4	61.4	22.415	215	215	0	193.87	1553000	1658300	1637700	1531300	1780300	1543100	1480000	1522800	1705000	1740800	1788000	2218900	1824800	1577300	1768100	1559100	34820000000
P9WHQ3	Rv1540	Y1540_MYCTU	Uncharacterized RNA pseudouridine synthase Rv1540	8	8	1	8	8	8	35.1	35.1	35.1	33.016	308	308	0	97.251	1654400	1576600	1513900	1598000	1605300	1430100	1377500	1527400	1444100	1459700	1752500	1284700	1759000	1302100	1485300	1509800	5883500000
P9WHR9	Rv3671c	Y3671_MYCTU	Serine protease Rv3671c	8	8	1	8	8	8	33	33	33	40.721	397	397	0	133.72	1506300	1823600	1500200	1390700	1652100	1543300	1654200	1232300	1415200	1657900	1622300	987870	1596000	1377800	1536700	1534500	31040000000
P9WHS1	mec	MEC_MYCTU	CysO-cysteine peptidase	8	8	1	8	8	8	74	74	74	16.529	146	146	0	165.49	2206300	2106800	2163000	2011600	2361700	2047000	2170000	2448500	2447300	2185100	2402700	2461900	2604900	2338100	2280400	2327100	36543000000
P9WHW1	ppiB	PPIB_MYCTU	Probable peptidyl-prolyl cis-trans isomerase B	8	8	1	8	8	8	43.8	43.8	43.8	32.371	308	308	0	190.77	1117900	1341600	1321600	1277800	1394400	1283100	1137400	1379300	1163900	1312200	1646700	817720	1243700	1088800	1366200	1296600	33641000000
P9WIB5	plcA	PHLA_MYCTU	Phospholipase C 1	8	6	1	8	6	6	21.5	16.7	16.7	56.137	520	520	0	57.88	246010	290460	260810	255960	281200	221580	249640	202370	257090	288450	282970	362860	279990	232580	245680	269430	1739700000
P9WIB9	Rv1885c	SCMU_MYCTU	Secreted chorismate mutase	8	8	1	8	8	8	43.2	43.2	43.2	21.945	199	199	0	77.937	950620	956420	964400	889820	1118800	1080500	1044200	1104800	1035600	968820	1008200	1392300	1089700	951030	1002700	1041000	5374000000
P9WIK5	papA3	PAPA3_MYCTU	Acyltransferase papA3	8	8	1	8	8	8	25.2	25.2	25.2	51.575	472	472	0	103.69	190460	177340	173200	135990	445220	378150	385740	365450	281860	363200	386020	452050	375860	378990	342940	353210	1849400000
P9WIK9	papA1	PAPA1_MYCTU	SL659 acyltransferase papA1	8	8	1	8	8	8	16.4	16.4	16.4	56.127	511	511	0	72.169	176070	207750	177340	177180	247740	235230	208140	237200	258840	263440	211880	300220	274030	260250	275880	276070	758800000
P9WIT9	argF	OTC_MYCTU	Ornithine carbamoyltransferase	8	8	1	8	8	8	30.9	30.9	30.9	33.057	307	307	0	154.84	1566700	1670100	1399100	1274100	1551600	1544000	1518700	1415000	1446600	1591500	1557000	2140400	1760100	1608100	1437300	1569400	23220000000
P9WIU5	arfA	ARFA_MYCTU	Peptidoglycan-binding protein ArfA	8	8	1	8	8	8	41.1	41.1	41.1	33.574	326	326	0	191.16	553980	610490	588200	543360	612670	591640	569480	545050	558860	632490	715290	461010	644680	563890	653890	610260	5864700000
P9WIW1	nuoL	NUOL_MYCTU	NADH-quinone oxidoreductase subunit L	8	8	1	8	8	8	16.7	16.7	16.7	66.167	633	633	0	73.08	4016700	5627700	4893800	4517600	3698900	4429900	4145500	3833900	4141200	5112200	5966200	2348900	4287600	4405700	4280600	4979400	11220000000
P9WJ63	tlyA	TLYA_MYCTU	16S/23S rRNA (cytidine-2'-O)-methyltransferase TlyA	8	8	1	8	8	8	32.1	32.1	32.1	28.074	268	268	0	35.247	536250	687730	622070	653660	705820	705660	674110	564990	742750	811970	722810	218630	759570	683640	795590	712530	2168500000
P9WJ79	mftC	MFTC_MYCTU	Putative mycofactocin radical SAM maturase MftC	8	8	1	8	8	8	17.6	17.6	17.6	42.448	391	391	0	24.746	448280	554000	557200	517170	578530	545000	561670	654890	599380	588910	552990	349390	692950	593410	649620	528910	1250900000
P9WJF9	csm3	CSM3_MYCTU	CRISPR type III-associated RAMP protein Csm3	8	8	1	8	8	8	39.8	39.8	39.8	25.773	236	236	0	94.631	2068600	2354300	1888800	2114300	2987700	2494500	2249800	2288200	2198600	2744200	2742000	2755900	2461800	1992300	2294300	2244900	27869000000
P9WJP5	mqo	MQO_MYCTU	Probable malate:quinone oxidoreductase	8	8	1	8	8	8	21.9	21.9	21.9	53.595	493	493	0	104.9	1597500	1876200	1618400	1710600	1688700	1516000	1504400	1413300	1641400	1653600	1909600	1202400	1833300	1446400	1616200	1559100	11125000000
P9WJT7	mmpL12	MMPLC_MYCTU	Probable transport protein MmpL12	8	8	1	8	8	8	8.3	8.3	8.3	122.43	1146	1146	0	76.092	406940	506740	438000	391700	485150	494410	436470	301960	401670	505180	530480	158530	485810	449300	550030	540440	1011200000
P9WJW5	ogt	OGT_MYCTU	Methylated-DNA--protein-cysteine methyltransferase	8	8	1	8	8	8	46.7	46.7	46.7	17.858	165	165	0	28.616	2870400	3401500	2973700	3013800	3281100	2916900	2922800	2748100	3063100	3411600	3286900	3706800	3394500	3045000	3235800	2972800	9663000000
P9WJZ3	Rv3037c	Y3037_MYCTU	Uncharacterized S-adenosylmethionine-dependent methyltransferase Rv3037c	8	8	1	8	8	8	31.6	31.6	31.6	39.081	358	358	0	93.327	306460	374820	333220	333960	333000	306810	333080	328400	373290	375130	342000	307570	386440	324570	381490	344800	1396100000
P9WJZ5	Rv2003c	Y2003_MYCTU	Uncharacterized protein Rv2003c	8	8	1	8	8	8	34	34	34	31.049	285	285	0	59.069	432400	588850	488560	434990	859760	613130	806420	490280	616730	881820	795940	571700	741870	603140	642310	534830	3106300000
P9WK15	mbtK	MBTK_MYCTU	Lysine N-acyltransferase MbtK	8	8	1	8	8	8	35.2	35.2	35.2	23.799	210	210	0	29.015	1206500	1415700	1126900	1163900	1570800	1107600	1187500	1333200	1360100	1370500	1228300	759830	1582300	1503700	1248500	1206900	6543400000
P9WK19	map	MAP12_MYCTU	Methionine aminopeptidase 2	8	8	1	8	8	8	32.6	32.6	32.6	30.891	285	285	0	95.412	5864500	6345700	6090200	6273200	6723000	5689900	5334800	6578300	6264700	6786300	6933000	3079700	7004100	5809600	6544500	6178800	147000000000
P9WK45	lprG	LPRG_MYCTU	Lipoarabinomannan carrier protein LprG	8	8	1	8	8	8	34.7	34.7	34.7	24.548	236	236	0	169.54	2988900	3277300	2610400	2747300	3756600	3089500	3083100	3013000	2787100	3552500	3989400	1980400	3773500	3145900	3772400	3377600	52192000000
P9WK55	lprA	LPRA_MYCTU	Lipoprotein LprA	8	8	1	8	8	8	43.9	43.9	43.9	24.874	244	244	0	158.3	1484100	1697100	1181400	961730	1473700	1635900	1568500	995600	1217300	1594400	1369200	1562600	1575600	1474400	1335500	1310400	7650300000
P9WK81	lppA	LPPA_MYCTU	Putative lipoprotein LppA	8	3	1	8	8	3	37.4	37.4	15.5	24.18	219	219	0	37.231	379210	400810	358770	359570	447190	381650	389380	425830	413920	415020	441770	442270	467660	404260	429010	410580	1333100000
P9WK87	nlhH	NLHH_MYCTU	Carboxylesterase NlhH	8	8	1	8	8	8	37.9	37.9	37.9	33.906	319	319	0	149.3	484460	510150	502110	456770	513050	488800	484980	474440	509560	521890	503960	445570	538060	464780	500670	495270	5281500000
P9WKC1	Rv1425	Y1425_MYCTU	Putative diacyglycerol O-acyltransferase Rv1425	8	8	1	8	8	8	18.1	18.1	18.1	50.062	459	459	0	32.987	832970	1080700	910500	880940	1135600	1123600	1161700	785440	1064000	1247800	1051600	554820	1193200	1115600	1138200	1040200	2988200000
P9WKL9	Rv0968	Y968_MYCTU	Uncharacterized protein Rv0968	8	8	1	8	8	8	83.7	83.7	83.7	10.264	98	98	0	91.498	1202500	1217200	1189500	1098500	1492700	1151000	1219300	1184300	1199400	1322900	1625400	1314600	1337300	1094600	1207100	1112600	22577000000
P9WKU7	Rv0493c	Y493_MYCTU	Uncharacterized protein Rv0493c	8	8	1	8	8	8	30.7	30.7	30.7	35.427	329	329	0	77.572	951740	1087600	1040000	1018500	993780	944880	977990	935790	921000	1016600	1028300	1152900	996780	805300	836170	842350	6301100000
P9WKW9	Rv3786c	Y3786_MYCTU	Uncharacterized protein Rv3786c	8	8	1	8	8	8	27	27	27	44.944	407	407	0	136.45	1639800	1852400	1608800	1674300	2012400	1754900	1745000	1824800	1736900	1917600	1850200	1954900	1945600	1677500	1697100	1655500	11424000000
P9WL03	Rv0313	Y313_MYCTU	Uncharacterized protein Rv0313	8	8	1	8	8	8	87.5	87.5	87.5	13.948	128	128	0	130.42	3490300	4075900	3802400	4077700	3986700	3163700	3068900	5283600	4290200	3762800	4318800	4665900	4034200	3743900	4073700	3310900	13007000000
P9WL27	Rv2901c	Y2901_MYCTU	Uncharacterized protein Rv2901c	8	8	1	8	8	8	78.2	78.2	78.2	12.226	101	101	0	45.613	3257300	3866100	3709700	3926800	4144100	3900400	3659600	4765400	3953000	4189000	4508800	5605900	4216900	3701800	3738300	3543000	15350000000
P9WL89	Rv2571c	Y2571_MYCTU	Uncharacterized protein Rv2571c	8	8	1	8	8	8	31.8	31.8	31.8	36.79	355	355	0	172.19	768000	985260	724060	697280	801330	780640	739740	592660	770040	931360	992900	479910	843820	769990	920280	854180	3468200000
P9WLI9	Rv2197c	Y2197_MYCTU	Uncharacterized protein Rv2197c	8	8	1	8	8	8	21.5	21.5	21.5	22.48	214	214	0	23.547	374270	396090	269160	241680	307800	321440	284630	226170	286410	308660	435970	122310	360800	341090	360420	344730	1970300000
P9WLM5	Rv2011c	Y2011_MYCTU	Uncharacterized protein Rv2011c	8	8	1	8	8	8	48.3	48.3	48.3	15.725	143	143	0	22.277	782750	869280	799260	779380	894800	854410	846640	765510	850690	926670	865270	727520	929470	827760	862840	771850	30345000000
P9WLR5	Rv1829	Y1829_MYCTU	Uncharacterized protein Rv1829	8	8	1	8	8	8	61.6	61.6	61.6	18.114	164	164	0	53.929	776660	854480	829700	1091200	1221200	1010300	1005400	1252600	1042600	1094400	1268900	1082800	1141900	805910	1079500	976980	22489000000
P9WLV5	Rv1520	Y1520_MYCTU	Uncharacterized protein Rv1520	8	8	1	8	8	8	24	24	24	39.577	346	346	0	34.737	519420	742550	621910	590070	1081500	806010	904740	925570	1007400	1111400	864140	602960	1092200	1055200	888580	799480	1945000000
P9WLW3	Rv1509	Y1509_MYCTU	Uncharacterized protein Rv1509	8	8	1	8	8	8	22.5	22.5	22.5	33.055	293	293	0	31.251	314400	387760	305780	326710	341440	338370	353370	341280	345090	403870	374910	273730	384630	344020	370600	344310	4099500000
P9WLW9	Rv1498c	Y1498_MYCTU	Uncharacterized protein Rv1498c	8	7	1	8	7	7	25.3	22.7	22.7	30.021	269	269	0	22.886	1230400	1478400	1327000	1350500	1459300	1297200	1241900	1276800	1389300	1693100	1548100	684810	1584200	1304900	1598400	1456300	9005200000
P9WLZ9	Rv1363c	Y1363_MYCTU	Uncharacterized protein Rv1363c	8	8	1	8	8	8	38.7	38.7	38.7	28.308	261	261	0	145.38	2622900	3638600	3004100	2936700	3931200	3673500	3335300	3005800	3032000	4179400	4515000	1891300	3407200	3060800	3886000	3643200	21403000000
P9WM25	Rv1332	Y1332_MYCTU	Uncharacterized protein Rv1332	8	8	1	8	8	8	59.6	59.6	59.6	24.054	218	218	0	227.04	1172000	1149700	1010600	1170500	1226800	1127200	1094300	1141600	1174800	1236600	1739100	1342200	1373900	1079900	1299600	1310200	10654000000
P9WMC5	Rv2250c	Y2250_MYCTU	Uncharacterized HTH-type transcriptional regulator Rv2250c	8	8	1	8	8	8	43.9	43.9	43.9	20.493	189	189	0	32.057	589450	672590	605740	705840	775520	671620	584870	680920	667790	779110	777180	392990	720590	584900	737970	651880	2513900000
P9WMD5	Rv1255c	Y1255_MYCTU	Uncharacterized HTH-type transcriptional regulator Rv1255c	8	8	1	8	8	8	26.7	26.7	26.7	22.222	202	202	0	15.688	1084200	1104300	917220	1120200	1484100	1287700	1170800	932270	1381000	1375500	1448800	853690	1444500	1142600	1427600	1244800	2743200000
P9WME7	Rv1828	Y1828_MYCTU	Uncharacterized HTH-type transcriptional regulator Rv1828	8	8	1	8	8	8	44.5	44.5	44.5	26.443	247	247	0	121.64	486280	597280	581850	593260	713750	631440	645710	571720	621020	735520	645580	324120	682390	620320	679610	621740	4278700000
P9WMG9	Rv0043c	Y043_MYCTU	Uncharacterized HTH-type transcriptional regulator Rv0043c	8	8	1	8	8	8	43	43	43	27.328	244	244	0	67.438	667970	849590	738030	713420	783820	682710	715160	618760	763330	896320	816290	316100	777560	665060	779630	748650	3980100000
P9WMY9	Rv3032	GLGSY_MYCTU	Glycogen synthase	8	8	1	8	8	8	23.2	23.2	23.2	44.804	414	414	0	145.36	1040700	1403700	1118400	1147600	216550	232570	229640	218330	405260	461660	360160	241280	378300	302880	369070	359570	4520600000
P9WN51	gcvT	GCST_MYCTU	Aminomethyltransferase	8	8	1	8	8	8	28.3	28.3	28.3	38.317	367	367	0	139.78	9344900	10365000	10173000	9594600	10506000	10198000	10104000	10868000	9254000	9170600	10059000	11351000	10531000	8959600	8989900	9498500	173000000000
P9WN91	frdA	FRDA_MYCTU	Fumarate reductase flavoprotein subunit	8	8	1	8	8	8	14.6	14.6	14.6	63.762	583	583	0	43.622	301950	326340	298790	296990	340450	354880	346790	220090	298570	378610	415600	411430	294290	232530	290090	293300	1006700000
P9WNE5	bfrB	BFRB_MYCTU	Ferritin BfrB	8	8	1	8	8	8	47	47	47	20.442	181	181	0	49.146	16283000	18783000	16179000	15397000	17027000	12658000	17304000	9540400	10661000	17912000	15837000	16254000	13372000	10534000	10890000	10984000	128000000000
P9WNH1	bpoC	BPOC_MYCTU	Putative non-heme bromoperoxidase BpoC	8	8	1	8	8	8	46.9	46.9	46.9	28.381	262	262	0	130.52	3856900	4762700	4160100	4123700	4398300	4718800	4133500	3207300	4303300	5065400	4273100	1635200	4684200	4091200	4376800	4296500	41889000000
P9WNP9	eccD5	ECCD5_MYCTU	ESX-5 secretion system protein EccD5	8	8	1	8	8	8	20.5	20.5	20.5	53.435	503	503	0	157.95	1429600	1907300	1420900	1497100	1884100	1770000	1667000	1148400	1603400	2112800	2115300	690000	1626300	1616900	1913300	1785500	20983000000
P9WP35	qcrC	QCRC_MYCTU	Cytochrome bc1 complex cytochrome c subunit	8	8	1	8	8	8	33.9	33.9	33.9	29.138	280	280	0	183.23	8297100	10989000	8607400	7783300	10070000	9865600	9003100	8427100	8780600	10834000	12734000	4732600	9825600	8493800	11797000	10055000	43517000000
P9WP71	ctaD	COX1_MYCTU	Probable cytochrome c oxidase subunit 1	8	8	1	8	8	8	15.4	15.4	15.4	63.672	573	573	0	159.89	3221500	2876200	1998600	2893200	3716700	3363000	2641900	1927000	3024900	3103900	4185300	1511500	3548300	2763600	3760800	3211000	25684000000
P9WP73	hemN	Y2388_MYCTU	Oxygen-independent coproporphyrinogen-III oxidase-like protein Rv2388c	8	8	1	8	8	8	26.9	26.9	26.9	40.333	375	375	0	53.432	565370	680030	584180	548880	759660	653180	712220	406480	680020	909910	799320	357840	713970	618970	714550	639100	2185900000
P9WPA9	cmk	KCY_MYCTU	Cytidylate kinase	8	8	1	8	8	8	44.8	44.8	44.8	24.177	230	230	0	135.35	3595700	3729300	3676200	3510400	3681300	3184100	3156800	3809500	3778800	3724200	3746800	3800400	3785100	3568400	3758000	3746200	15190000000
P9WPB7	cmaA1	CMAS1_MYCTU	Cyclopropane mycolic acid synthase 1	8	3	1	8	3	3	35.2	15	15	32.461	287	287	0	71.628	307430	361980	385690	343860	531390	449050	472680	285510	459890	571510	463130	131220	498300	376310	426680	426230	1447800000
P9WPF5	pks10	PKS10_MYCTU	Polyketide synthase-like Pks10	8	8	1	8	8	8	28.3	28.3	28.3	37.145	353	353	0	95.866	2144200	2025400	1601600	1902600	1243500	1198700	1081400	1301800	1742500	1870800	1971300	1915500	1881300	1598500	1662200	1694800	12273000000
P9WPW3	scoB	SCOB_MYCTU	Probable succinyl-CoA:3-ketoacid coenzyme A transferase subunit B	8	8	1	8	8	8	39.4	39.4	39.4	22.898	218	218	0	87.524	1430300	1489800	1387400	1341100	1454300	1267700	1273100	1423100	1333700	1334900	1380200	1654700	1405300	1229900	1208900	1234900	15990000000
P9WQ15	aofH	AOFH_MYCTU	Putative flavin-containing monoamine oxidase AofH	8	8	1	8	8	8	19.6	19.6	19.6	49.136	454	454	0	35.783	497580	526340	500430	470170	671360	549490	540900	547290	519670	600540	663820	607230	568240	480260	551210	504210	2540800000
P9WQ89	Rv2231c	Y2231_MYCTU	Uncharacterized aminotransferase Rv2231c	8	8	1	8	8	8	26.4	26.4	26.4	38.936	364	364	0	33.614	477780	604950	492260	496600	552330	537440	554050	439940	556310	615320	622760	192150	614030	563120	629570	585570	2133200000
P9WQF3	acpM	ACPM_MYCTU	Meromycolate extension acyl carrier protein	8	8	1	8	8	8	90.4	90.4	90.4	12.524	115	115	0	252.63	354940000	387650000	375520000	343710000	439890000	392250000	379730000	437440000	437200000	442550000	407990000	332310000	486260000	426620000	404170000	371480000	1930000000000
P9WQG7	Rv0802c	Y802_MYCTU	Putative succinyl-CoA transferase Rv0802c	8	8	1	8	8	8	38.1	38.1	38.1	24.983	218	218	0	38.22	663930	709980	660540	637630	814980	738060	763510	920020	735140	814500	842870	1209500	784150	698500	717370	669860	6485100000
P9WQJ3	Rv1272c	Y1272_MYCTU	Uncharacterized ABC transporter ATP-binding protein Rv1272c	8	8	1	8	8	8	16.2	16.2	16.2	68.304	631	631	0	45.857	252680	325140	272680	246410	281620	274350	284080	200500	277820	340440	333410	148730	293630	261020	308730	292240	745970000
P9WQM1	cysA	CYSA_MYCTU	Sulfate/thiosulfate import ATP-binding protein CysA	8	8	1	8	8	8	35	35	35	37.443	351	351	0	106.38	729270	903320	759180	791440	778370	757930	675630	670040	773910	883380	915060	414540	888800	717970	870850	883690	6328000000
P9WQP1	fbpB	A85B_MYCTU	Diacylglycerol acyltransferase/mycolyltransferase Ag85B	8	5	1	8	5	5	31.4	21.8	21.8	34.58	325	325	0	85.285	8783700	8215200	9472700	7774900	11863000	9995800	9928700	10160000	10469000	8206000	9448100	13148000	10166000	8267700	8202700	8932300	174000000000
Q6MWZ7	gpm2	SUGPH_MYCTU	Acid phosphatase	8	8	1	8	8	8	67	67	67	21.949	203	203	0	205.77	3048100	2206100	1747200	2401400	2286200	2299700	1761100	1519700	2208100	2338900	2510300	2317900	2945500	2150900	2389200	2119300	36582000000
Q6MWZ8	TB9.4	Q6MWZ8_MYCTU	Conserved protein TB9.4	8	8	1	8	8	8	86.7	86.7	86.7	9.4325	90	90	0	203.93	57652000	62775000	63361000	60462000	63792000	55902000	61483000	65820000	57420000	56963000	60064000	103500000	64073000	55405000	50946000	49858000	364000000000
I6WYY7	hadB	I6WYY7_MYCTU	(3R)-hydroxyacyl-ACP dehydratase subunit HadB	9	9	1	9	9	9	56.3	56.3	56.3	14.934	142	142	0	230.91	44500000	47412000	45775000	42163000	53425000	44442000	47545000	49938000	48695000	49865000	49460000	44615000	54542000	45083000	48836000	45715000	337000000000
I6X4S7	tesB2	I6X4S7_MYCTU	Acyl-CoA thioesterase	9	9	1	9	9	9	37.7	37.7	37.7	31.568	281	281	0	80.776	3301600	3668400	3478500	3270500	4097500	3317100	3515000	3830900	3410200	3841200	3598800	4319200	3872700	3425200	3331000	3389200	36991000000
I6X540	Rv2683	I6X540_MYCTU	Conserved protein	9	9	1	9	9	9	81.2	81.2	81.2	17.729	165	165	0	161.53	2517800	3048900	2603400	2860300	2746900	2277100	2171400	2526100	2322700	3030800	2736100	2871100	2786400	2338100	2676500	2767800	26739000000
I6X7G8	mce4B	I6X7G8_MYCTU	Mammalian cell entry protein	9	9	1	9	9	9	36.3	36.3	36.3	36.88	350	350	0	204.7	1040800	1250600	1007500	1004400	1150200	1197000	1125100	881920	1074600	1284600	1347600	455120	1208900	1073200	1290600	1201400	8648600000
I6X831	Rv3688c	I6X831_MYCTU	Conserved protein	9	9	1	9	9	9	47.4	47.4	47.4	16.701	154	154	0	71.714	7034500	6947700	6520100	6878700	7591800	6307100	6277000	9600400	7359100	7464900	8275600	11619000	8499300	7129800	8004200	8121600	78542000000
I6XG13	Rv3050c	I6XG13_MYCTU	AsnC family transcriptional regulator	9	9	1	9	9	9	32.5	32.5	32.5	27.618	246	246	0	92.833	2145700	2447400	2285400	2303200	3057400	2424400	2665300	2501400	2453300	3045100	3055800	2041400	2709500	2245100	2711000	2516100	36689000000
I6XI14	cobQ2	I6XI14_MYCTU	Possible cobyric acid synthase CobQ2	9	9	1	9	9	9	58	58	58	24.157	231	231	0	217.95	2726900	3155100	2727300	3162300	2627000	2587000	2662300	2590100	2889100	2811800	2743200	3415700	3131900	2725300	2745100	3015900	21869000000
I6XVY0	lpqP	I6XVY0_MYCTU	Polyhydroxybutyrate depolymerase	9	9	1	9	9	9	39.6	39.6	39.6	29.579	280	280	0	120.42	184490	188840	181020	185520	215580	202370	187290	199130	206310	221320	252610	215030	232770	195850	211180	196730	957530000
I6Y1W3	Rv2857c	I6Y1W3_MYCTU	Probable short-chain type dehydrogenase/reductase	9	9	1	9	9	9	42.2	42.2	42.2	26.804	258	258	0	118.8	4799300	4757500	4376200	4673600	5126200	4658600	4048800	5261000	4702000	4722900	4788200	5976100	5418300	4538900	4373600	4476600	41592000000
I6Y242	Rv2956	I6Y242_MYCTU	Conserved protein	9	8	1	9	8	8	41.2	41.2	41.2	26.566	243	243	0	82.828	1857500	2341300	2164100	2089700	2552200	2205300	2254900	1906100	2285000	2641200	2469700	971190	2340600	2246000	2332500	2239700	21122000000
I6Y482	dppD	I6Y482_MYCTU	ABC transporter ATP-binding protein	9	9	1	9	9	9	18.6	18.6	18.6	58.943	548	548	0	71.296	487680	608420	503610	500550	560490	540730	552310	416630	510010	596210	613050	225930	550640	523360	638240	579140	1350100000
I6Y4U9	Rv0799c	I6Y4U9_MYCTU	Conserved protein	9	9	1	9	9	9	34.6	34.6	34.6	36.047	335	335	0	91.092	1051000	1016600	972470	998560	1054600	990690	971650	1148400	1161700	1074400	1332700	1645400	1270700	1004500	1134800	989590	8120900000
I6Y8I5	Rv0712	I6Y8I5_MYCTU	Conserved protein	9	9	1	9	9	9	37.1	37.1	37.1	32.743	299	299	0	140.83	1182700	1307300	1306900	1306700	1637600	1369300	1442800	1508400	1605500	1503400	1624000	1813400	1691800	1383700	1578000	1455800	13900000000
I6YA00	msrB	I6YA00_MYCTU	Methionine sulfoxide reductase	9	9	1	9	9	9	76.5	76.5	76.5	15.318	136	136	0	252.39	793180	888790	895770	958500	1094300	866870	840980	1127500	1015800	986670	1075300	1070100	1092200	859610	989930	990410	17873000000
I6YBX3	mfpA	MFPA_MYCTU	Pentapeptide repeat protein MfpA	9	9	1	9	9	9	53	53	53	20.019	183	183	0	62.456	2481700	2524300	2612100	2445400	2656200	2304400	2293000	2943500	2678500	2462500	2596200	3832800	2679400	2547000	2376200	2270300	10064000000
I6YCQ4	ephE	I6YCQ4_MYCTU	Alpha/beta hydrolase	9	9	1	9	9	9	26	26	26	36.333	327	327	0	27.176	1315600	1251500	1139100	1224200	1403400	1315600	1282100	1200000	1363400	1377500	1393100	1054000	1421100	1229600	1264700	1225000	3849800000
I6YEE1	Rv2795c	I6YEE1_MYCTU	Metallophosphoesterase	9	9	1	9	9	9	30.9	30.9	30.9	37.6	324	324	0	36.997	1067000	1299800	1242500	1160500	1481200	1439100	1347600	1524600	1509500	1730400	1632700	1856500	1749900	1567300	1750700	1623200	7707800000
I6YG27	Rv3415c	I6YG27_MYCTU	Uncharacterized protein	9	9	1	9	9	9	40.7	40.7	40.7	28.659	275	275	0	51.153	624100	665780	565420	581750	712600	626190	578200	597720	616830	699600	590130	643780	701540	591260	600360	605450	7383800000
L0TB61	Rv2037c	L0TB61_MYCTU	Conserved transmembrane protein	9	9	1	9	9	9	46	46	46	34.688	324	324	0	191.68	792920	876720	724290	716490	1032900	861890	878500	735490	810360	982180	918010	729730	927220	839140	873450	870990	7434500000
L0TBY6	Rv2250A	L0TBY6_MYCTU	Possible flavoprotein	9	9	1	9	9	9	54	54	54	15.458	139	139	0	155.67	1641400	1600700	1299700	1279700	1451000	1348900	1274700	1313900	1276800	1448800	1416800	1835400	1583700	1384900	1444100	1471300	14960000000
L7N687	Rv3322c	L7N687_MYCTU	Methyltransferase	9	9	1	9	9	9	72.1	72.1	72.1	21.614	204	204	0	206	1352100	1717000	1666300	1648100	1925800	1801400	1912600	1675700	1811500	1748800	2212300	2339100	1752300	1492000	1738400	1607000	18581000000
O05294	Rv1192	O05294_MYCTU	Alpha/beta hydrolase	9	9	1	9	9	9	43.6	43.6	43.6	30.212	275	275	0	168.47	2117100	2501500	2177900	2209600	2696900	2547300	2164400	2971000	2572700	2790300	2518100	2174100	2867200	2668600	2966500	2889200	15268000000
O05796	Rv3120	O05796_MYCTU	Methyltransferase	9	9	1	9	9	9	54.5	54.5	54.5	21.828	200	200	0	136.86	1344700	1887800	1841800	1845400	1919400	1916200	1891500	1378000	1862600	2154000	2069100	530020	1861500	1537200	1904100	1811400	16970000000
O05856	Rv3210c	O05856_MYCTU	Conserved protein	9	9	1	9	9	9	35.9	35.9	35.9	25.121	231	231	0	72.676	3407900	3862400	3017000	3373900	4554600	4059000	3757400	3417700	4343400	4501900	4993400	2223300	4898800	3782000	4693600	4023400	39376000000
O05859	Rv3207c	O05859_MYCTU	Conserved protein	9	9	1	9	9	9	47	47	47	31.066	285	285	0	83.885	2544200	2572300	2325900	2571300	2148700	2215000	1940700	2529800	2520900	2211300	2731300	1394300	2672800	2288500	2650300	2896700	10512000000
O06138	cydD	O06138_MYCTU	ABC transporter ATP-binding protein	9	9	1	9	9	9	19.5	19.5	19.5	54.797	527	527	0	39.073	185290	235460	169970	172380	323260	277510	281970	167920	219370	318370	262650	138450	280920	261980	252940	248880	934410000
O06175	Rv2513	O06175_MYCTU	Uncharacterized protein	9	9	1	9	9	9	56.4	56.4	56.4	14.929	140	140	0	176.1	763570	913280	865280	848360	1197300	862840	937640	844620	1013200	973630	972300	1132100	1024300	835560	901460	989110	4582200000
O06279	Rv3603c	O06279_MYCTU	Conserved hypothetical alanine and leucine rich protein	9	9	1	9	9	9	38.3	38.3	38.3	31.104	303	303	0	182.91	728100	977240	713260	774110	1136700	1066900	1100600	490460	929310	1433800	1324500	476710	893300	763780	1026800	967110	18079000000
O06347	cpsA	O06347_MYCTU	Possible conserved protein CpsA	9	9	1	9	9	9	20.3	20.3	20.3	54.354	512	512	0	88.528	542280	516080	554550	527920	736290	554880	544850	747660	626170	562130	695990	636100	650330	565950	621820	563140	1729000000
O06376	Rv3631	O06376_MYCTU	Possible transferase (Possibly glycosyltransferase)	9	9	1	9	9	9	47.7	47.7	47.7	26.213	241	241	0	145.96	694370	769450	796940	810110	881930	782930	796530	770320	873930	915570	1170400	333510	903750	730920	945570	833570	5830700000
O06550	Rv1152	O06550_MYCTU	GntR family transcriptional regulator	9	9	1	9	9	9	66.1	66.1	66.1	13.114	121	121	0	44.892	1487400	1654500	1449500	1536700	2264300	1847000	1869300	1913500	1850900	2195500	2075300	1753000	2092200	1655800	1878500	1667600	12032000000
O06581	prpR	PRPR_MYCTU	HTH-type transcriptional regulator PrpR	9	9	1	9	9	9	20.8	20.8	20.8	54.087	486	486	0	53.172	278910	330380	297060	293680	684480	537880	573630	322170	443760	645130	656750	380420	432820	373880	434780	433960	1888200000
O06625	Rv1565c	O06625_MYCTU	Acetyltransferase	9	9	1	9	9	9	13.3	13.3	13.3	80.162	729	729	0	17.774	677880	851920	760890	746440	748800	759280	701190	561280	845800	930120	1069500	395020	855050	786600	944820	916370	3302200000
O06633	Rv0801	O06633_MYCTU	Conserved protein	9	9	1	9	9	9	86.1	86.1	86.1	12.512	115	115	0	58.857	4982600	6070200	5320600	6182600	5473700	4837500	5058200	8211800	5898200	6266600	6197600	15262000	5927600	5399400	5035000	5157900	129000000000
O06803	Rv1770	O06803_MYCTU	Conserved protein	9	9	1	9	9	9	29.2	29.2	29.2	45.972	428	428	0	179.3	1905800	2362900	2056100	2023600	2267600	2304100	2271000	1837500	2229300	2691400	2515700	1505200	2325300	1980000	2258200	1937800	33398000000
O06816	Rv1443c	O06816_MYCTU	Uncharacterized protein	9	9	1	9	9	9	63.4	63.4	63.4	18.316	161	161	0	75.013	1172200	1221200	1103600	1034800	1326200	1219500	1165100	1103000	1173300	1306300	1424000	1245700	1368800	1207700	1260900	1153600	9643500000
O07256	Rv0332	O07256_MYCTU	Conserved protein	9	9	1	9	9	9	48.7	48.7	48.7	28.62	261	261	0	214.21	2856700	3145400	3270600	2887600	3764000	3309800	3473100	3654100	3638500	3682700	4569400	4139400	4000000	3256000	3829100	3494000	20897000000
O07424	Rv0180c	O07424_MYCTU	Membrane protein	9	9	1	9	9	9	26.3	26.3	26.3	47.593	452	452	0	160.75	2270600	3123200	2518300	2506800	2763400	2668800	2612100	2155800	2407400	3203000	3726300	1218100	2804300	2530800	3264200	3059100	30159000000
O07431	Rv0187	O07431_MYCTU	Probable O-methyltransferase	9	9	1	9	9	9	57.7	57.7	57.7	23.097	220	220	0	102.29	3933800	4472700	3985800	3928500	4711500	4262000	4093600	4215900	4447800	4750400	4669900	4071000	4930000	4256800	4495800	4228500	42402000000
O08343	tatD	TATD_MYCTU	Uncharacterized metal-dependent hydrolase TatD	9	9	1	9	9	9	47	47	47	29.083	264	264	0	128.38	945240	963520	886770	932010	1175800	1112600	849950	1102500	1061100	1104300	991750	1079100	1158500	974620	1095100	1131900	10298000000
O33249	Rv2114	O33249_MYCTU	Conserved protein	9	9	1	9	9	9	59.4	59.4	59.4	22.774	207	207	0	92.157	3564900	3744600	3591800	3691900	4402600	3701700	3759900	4278900	3944800	4168000	4175500	4922700	4265700	3622900	4103900	4224500	61501000000
O33358	Rv0513	O33358_MYCTU	Membrane protein	9	9	1	9	9	9	51.1	51.1	51.1	19.401	182	182	0	113.84	2114600	2894000	2355800	2452700	3001700	2926100	2621700	2710100	2811200	3259300	3242600	1471400	3016000	2615700	3221300	2947900	20790000000
O50388	Rv3359	O50388_MYCTU	NADH:flavin oxidoreductase	9	9	1	9	9	9	27.5	27.5	27.5	42.835	396	396	0	85.843	384830	396280	346370	362190	422280	402860	413480	289280	355500	445290	422980	277020	409880	350560	402910	363820	1291600000
O50391	Rv3362c	O50391_MYCTU	ATP-binding protein	9	9	1	9	9	9	67.9	67.9	67.9	20.736	193	193	0	95.178	1288500	1311600	1362700	1345800	1277100	1163400	1165500	1141900	1326400	1427200	1659800	677900	1359400	1239800	1600500	1453400	7965100000
O50418	iunH	O50418_MYCTU	Nucleoside hydrolase	9	9	1	9	9	9	30.8	30.8	30.8	32.969	308	308	0	50.013	1521700	1737800	1665500	1560000	1962100	1673700	1807700	1779000	1776100	1921200	1791600	1926400	1908700	1817800	1760100	1745400	26308000000
O53398	Rv1050	O53398_MYCTU	Oxidoreductase	9	9	1	9	9	9	32.9	32.9	32.9	32.497	301	301	0	40.453	1075500	1281400	1144600	1084100	1241500	1233600	1254600	1208700	1296100	1282200	1311600	561090	1441500	1210200	1518400	1397600	3110300000
O53409	Rv1061	O53409_MYCTU	Conserved protein	9	9	1	9	9	9	35.5	35.5	35.5	32.037	287	287	0	99.52	1862700	2072500	1634900	1657400	2008400	1793300	1821300	1519600	1817000	1871500	1736800	2286400	2104000	1748000	1686800	1733800	16953000000
O53448	Rv1100	O53448_MYCTU	Conserved protein	9	9	1	9	9	9	49.8	49.8	49.8	24.562	233	233	0	145.43	491990	621840	517470	550670	538980	516820	506370	493800	524370	583720	622270	389250	601100	503490	587670	569890	5956400000
O53538	Rv2264c	O53538_MYCTU	Conserved hypothetical proline rich protein	9	9	1	9	9	9	17.4	17.4	17.4	59.847	592	592	0	37.498	722130	959520	735300	766650	851630	899770	840660	548490	805650	1033300	955940	476660	894720	765470	910310	865150	2924000000
O53547	fabG	O53547_MYCTU	3-ketoacyl-ACP reductase	9	9	1	9	9	9	37.2	37.2	37.2	32.752	317	317	0	165.34	1478800	1879200	1602100	1707600	1917300	1718100	1679400	1629400	1720000	2139500	1799100	1301600	1966600	1682900	1909400	1780000	22322000000
O53572	Rv3587c	O53572_MYCTU	Probable conserved membrane protein	9	9	1	9	9	9	50.4	50.4	50.4	27.099	264	264	0	189.24	2357800	2615800	2900700	2567300	2692600	2754100	2352300	3408300	2684000	2594600	3364000	2347600	2773300	2276000	2953500	2969500	29497000000
O53664	htdX	O53664_MYCTU	Dehydratase	9	9	1	9	9	9	36.1	36.1	36.1	30.195	280	280	0	89.168	4374300	5270500	4286200	4305200	5632900	5150900	5389700	3253100	4785200	6513700	5926900	1822300	5585100	4692500	5718400	4842400	37109000000
O53673	hsp	O53673_MYCTU	Heat shock protein Hsp (Heat-stress-induced ribosome-binding protein A)	9	9	1	9	9	9	62.9	62.9	62.9	17.786	159	159	0	131.71	1105600	1453000	616680	941930	795060	1394000	779560	597480	783600	822930	758230	891700	952160	1116900	917640	795430	11127000000
O53697	Rv0293c	O53697_MYCTU	Conserved protein	9	9	1	9	9	9	30	30	30	43.97	400	400	0	85.111	979120	1228400	998560	1133500	1210900	1148500	1087900	1251700	1219800	1395600	1168600	1246600	1336300	1287500	1282000	1376900	5004100000
O53897	moaB2	O53897_MYCTU	Molybdenum cofactor biosynthesis protein	9	9	1	9	9	9	59.1	59.1	59.1	18.441	181	181	0	110.44	13574000	13696000	12856000	13581000	13568000	12353000	12642000	15022000	13230000	14371000	13573000	17641000	15478000	13559000	12554000	12396000	164000000000
O53900	Rv0987	O53900_MYCTU	ABC transporter substrate-binding protein	9	9	1	9	9	9	10.2	10.2	10.2	93.605	855	855	0	32.388	400840	542730	411820	397830	470400	436780	408850	309930	398350	475230	552250	183150	480480	414420	523090	499790	1104900000
O53962	Rv1920	O53962_MYCTU	Membrane protein	9	9	1	9	9	9	28.6	28.6	28.6	31.98	287	287	0	55.51	1558000	1813200	1537600	1717700	2351000	1924300	2231500	1391900	1875500	2324300	2399200	613720	2225800	1659500	1999800	2015900	8535700000
O69725	proX	O69725_MYCTU	Glycine/betaine ABC transporter substrate-binding protein	9	9	1	9	9	9	40.3	40.3	40.3	33.358	315	315	0	282.28	1541000	1939400	1732900	1792200	2066900	1915200	1838100	2223100	1880400	2032300	2249300	2053600	2108200	1868900	2074200	1928700	15263000000
O86314	Rv1231c	O86314_MYCTU	Membrane protein	9	9	1	9	9	9	41.1	41.1	41.1	20.445	180	180	0	66.405	1538700	1871800	1361100	1483800	1558400	1626000	1425600	1166400	1416500	1648500	1736400	676880	1611700	1409500	1652900	1609400	14623000000
P71568	Rv0941c	P71568_MYCTU	Uncharacterized protein	9	9	1	9	9	9	49.4	49.4	49.4	27.17	257	257	0	163.37	477490	557340	513610	507450	539910	470020	484900	406750	492190	540490	537680	150500	519860	444560	560690	525870	4534500000
P71625	Rv2827c	P71625_MYCTU	Uncharacterized protein	9	9	1	9	9	9	27.8	27.8	27.8	32.347	295	295	0	21.816	1684700	1971200	1570900	1664000	1913900	1817700	1785400	1365800	1868300	2134000	1775100	735700	2063800	1790300	1921800	1817100	5106400000
P71649	Rv2802c	P71649_MYCTU	Hypothetical arginine and alanine rich protein	9	9	1	9	9	9	25.6	25.6	25.6	38.794	347	347	0	54.487	1266500	1391800	1290100	1224900	1411800	1253900	1353800	1386400	1344300	1458900	1500000	910670	1456800	1311300	1372900	1267700	4083400000
P71658	mihF	P71658_MYCTU	Putative integration host factor MihF	9	9	1	9	9	9	37.9	37.9	37.9	20.835	190	190	0	57.458	139870000	139850000	139810000	130540000	148430000	122090000	130730000	162050000	147960000	145240000	137560000	200380000	147460000	125490000	137220000	126740000	865000000000
P71699	Rv0042c	P71699_MYCTU	Possible transcriptional regulatory protein (Probably MarR-family)	9	9	1	9	9	9	43.3	43.3	43.3	22.411	208	208	0	69.297	2009600	2253000	1791800	2002600	2502000	2300500	2232100	1997200	2162300	2521200	2206800	1903100	2579100	2236900	2283700	2267200	34161000000
P71744	subI	P71744_MYCTU	Probable sulfate-binding lipoprotein SubI	9	9	1	9	9	9	35.1	35.1	35.1	37.418	356	356	0	185.83	1308700	1568500	1252800	1379500	1675300	1591100	1428500	1569800	1532000	1748400	1970000	1536700	1703700	1454600	1663500	1616600	10709000000
P71787	Rv1508c	P71787_MYCTU	Probable membrane protein	9	9	1	9	9	9	17.4	17.4	17.4	63.888	599	599	0	137.23	845150	1017000	782420	778370	793730	836540	745070	550980	702600	883020	925330	329550	876600	757870	892730	820480	9396500000
P71792	Rv1513	P71792_MYCTU	Conserved protein	9	8	1	9	9	8	47.3	47.3	43.2	26.684	243	243	0	93.656	2185300	2750700	2483200	2442100	2869000	2609800	2663900	2127400	2606600	3090400	3160500	1825900	2760100	2457200	2942100	2704200	23052000000
P71853	Rv3548c	P71853_MYCTU	Probable short-chain type dehydrogenase/reductase	9	9	1	9	9	9	41.1	41.1	41.1	31.07	304	304	0	93.016	1946200	2185800	2043900	1977800	2504900	2190100	2052900	2352200	2197900	2284900	2516200	2689600	2398800	2055000	2167400	2122200	18945000000
P71888	Rv2324	P71888_MYCTU	AsnC family transcriptional regulator	9	9	1	9	9	9	53.4	53.4	53.4	16.351	148	148	0	19.31	820900	842620	750700	748610	825640	767700	718490	766090	771770	816520	907560	512890	890490	716540	839390	772170	3639000000
P71925	Rv2423	P71925_MYCTU	Methyltransferase type 12	9	9	1	9	9	9	37.9	37.9	37.9	38.99	348	348	0	71.228	1223500	1291400	1177400	1140400	1440200	1369500	1305600	1121200	1420600	1645500	1548600	961600	1465400	1263600	1404000	1273200	4638600000
P72062	Rv3796	P72062_MYCTU	Conserved protein	9	9	1	9	9	9	30.7	30.7	30.7	39.443	375	375	0	125.47	1011600	1306400	1199500	1174800	1173000	1122600	1142500	1221000	1175600	1330900	1444900	2005300	1259700	1154400	1196200	1148100	7406000000
P94982	Rv1647	P94982_MYCTU	Adenylate cyclase (ATP pyrophosphate-lyase) (Adenylyl cyclase)	9	9	1	9	9	9	37.7	37.7	37.7	33.956	316	316	0	65.917	823700	989420	821560	866570	1139800	957210	949520	840460	990470	1140100	1016800	427840	1106100	935500	1054900	996690	5199000000
P96235	Rv3843c	P96235_MYCTU	Membrane protein	9	9	1	9	9	9	28.7	28.7	28.7	37.384	342	342	0	53.973	1736900	2186200	1739200	1821700	1925300	2021000	1776400	1663700	1729000	2020000	2457700	931830	2136600	1681000	2346300	1757400	7178900000
P96826	Rv0149	P96826_MYCTU	Possible quinone oxidoreductase (NADPH:quinone oxidoreductase) (Zeta-crystallin)	9	9	1	9	9	9	52.5	52.5	52.5	33.278	322	322	0	190	2353900	2414300	2497500	2146800	2036100	1675700	1767700	2046700	1995800	1921000	2201600	2274000	2063800	1832600	1898500	1838100	14992000000
P96874	Rv3269	P96874_MYCTU	Conserved protein	9	9	1	9	9	9	84.9	84.9	84.9	9.7501	93	93	0	140.05	10525000	9986600	9366700	10085000	17960000	11542000	12300000	15274000	13114000	14152000	14002000	13298000	15253000	13099000	13071000	12129000	352000000000
P9WFJ9	Rv0637	Y637_MYCTU	UPF0336 protein Rv0637	9	9	1	9	9	9	59.6	59.6	59.6	18.929	166	166	0	97.987	5912900	6136800	5723500	5868600	6530100	5679000	5528700	5762200	6139900	6710800	6480200	3280600	7145500	5819000	6161300	6058900	67473000000
P9WFQ5	Rv2851c	Y2851_MYCTU	UPF0039 protein Rv2851c	9	9	1	9	9	9	67.9	67.9	67.9	17.67	156	156	0	97.181	1010500	1170500	1121100	1136800	1201000	1045500	1031600	1405500	1143100	1278200	1248400	1796100	1216800	1082600	1014100	1064200	8797900000
P9WFQ7	Rv2148c	Y2148_MYCTU	UPF0001 protein Rv2148c	9	9	1	9	9	9	34.9	34.9	34.9	27.693	258	258	0	39.98	1663900	2057600	1806300	1687600	2139800	2007400	2005800	1369600	1885600	2303900	2178300	890640	2145100	1902600	2001000	1965200	8536200000
P9WFY3	Rv0881	Y881_MYCTU	Uncharacterized tRNA/rRNA methyltransferase Rv0881	9	9	1	9	9	9	35.8	35.8	35.8	30.602	288	288	0	61.156	617310	599030	485670	597800	648670	702550	553410	611250	607500	652570	706480	594190	710530	582510	644610	614680	2641000000
P9WGB7	metB	METB_MYCTU	Cystathionine gamma-synthase	9	9	1	9	9	9	37.6	37.6	37.6	40.982	388	388	0	221.56	2785300	2767200	2629300	2695500	3291200	2691500	2647700	3292000	2706000	2807500	3172900	3486400	3066300	2690800	2828900	2806200	60172000000
P9WGJ1	Rv3661	Y3661_MYCTU	Uncharacterized protein Rv3661	9	9	1	9	9	9	34.1	34.1	34.1	30.711	287	287	0	56.18	1864900	2284500	2001300	2119900	2456500	2161800	2129100	1886200	2218700	2659000	2776200	1049300	2519500	1982300	2520000	2348200	12937000000
P9WGJ3	Rv0505c	Y505_MYCTU	Putative hydrolase Rv0505c	9	9	1	9	9	9	37.3	37.3	37.3	32.673	308	308	0	186.55	1632100	2020700	1560300	1839200	2283800	1947500	1809900	1763900	2007900	2420800	2651800	884260	2218700	1733000	2325300	2049200	10108000000
P9WGU1	pstS1	PSTS1_MYCTU	Phosphate-binding protein PstS 1	9	9	1	9	9	9	46.5	46.5	46.5	38.243	374	374	0	285.68	836400	1012100	943500	926500	1325300	1041800	993520	1496000	1005300	1055800	1209700	4918000	1192000	974450	1008100	832780	32195000000
P9WH09	rmlD	RMLD_MYCTU	dTDP-4-dehydrorhamnose reductase	9	9	1	9	9	9	37.5	37.5	37.5	32.044	304	304	0	91.05	1422600	1534900	1181100	1192900	1269200	1204800	1095000	1218200	1235600	1415900	1384800	632260	1636200	1398800	1337600	1329800	8093900000
P9WH51	rpsQ	RS17_MYCTU	30S ribosomal protein S17	9	9	1	9	9	9	51.9	51.9	51.9	14.741	135	135	0	132.3	28516000	32457000	26584000	28747000	36387000	28389000	30426000	34923000	31867000	34773000	34985000	32600000	35254000	27954000	32689000	29850000	258000000000
P9WH53	rpsP	RS16_MYCTU	30S ribosomal protein S16	9	9	1	9	9	9	71	71	71	17.437	162	162	0	74.835	72711000	75925000	76555000	67736000	80929000	68219000	77174000	82212000	79113000	80175000	80920000	66847000	87125000	74270000	75872000	72286000	459000000000
P9WH79	rplI	RL9_MYCTU	50S ribosomal protein L9	9	9	1	9	9	9	54.6	54.6	54.6	16.169	152	152	0	170.16	11817000	15050000	12679000	17090000	17842000	16951000	14728000	17973000	16207000	20349000	17873000	22463000	17915000	13852000	17956000	17101000	173000000000
P9WHB5	rplY	RL25_MYCTU	50S ribosomal protein L25	9	8	1	9	9	8	52.6	52.6	52.1	22.441	215	215	0	174.98	4076800	3509800	3216800	3747200	4284000	4253200	3635600	4213500	4231100	3999900	4414800	3987800	4920900	3842100	4099300	4169500	191000000000
P9WHB9	rplW	RL23_MYCTU	50S ribosomal protein L23	9	9	1	9	9	9	67	67	67	10.958	100	100	0	70.617	12577000	14416000	13383000	12814000	15048000	13312000	13568000	14754000	13475000	15493000	14696000	10565000	15994000	13692000	14398000	14433000	185000000000
P9WHK3	pyrR	PYRR_MYCTU	Bifunctional protein PyrR	9	9	1	9	9	9	42	42	42	20.626	193	193	0	35.225	3258100	4158600	3521200	3992000	4321400	3838200	3990500	3451100	3734500	5027500	4659400	5384000	3892300	3794300	4112700	3775800	22277000000
P9WHL5	purQ	PURQ_MYCTU	Phosphoribosylformylglycinamidine synthase subunit PurQ	9	9	1	9	9	9	50	50	50	23.633	224	224	0	77.615	3338200	3302100	3393900	3082300	3721100	3161400	3128600	3790500	3479400	3377800	3734400	3639500	3846500	3276000	3424200	3506200	49317000000
P9WHN7	pth	PTH_MYCTU	Peptidyl-tRNA hydrolase	9	9	1	9	9	9	56.5	56.5	56.5	20.455	191	191	0	120.93	426080	517470	455380	503460	550250	522750	509020	501870	544700	605430	622410	367090	567120	480360	559410	541350	4930000000
P9WHR1	rip3	RIP3_MYCTU	Putative zinc metalloprotease Rip3	9	9	1	9	9	9	25.2	25.2	25.2	41.48	393	393	0	64.689	1195400	1573300	1131000	1146100	2103500	1723400	1895400	1189500	1502300	2137800	1994200	1098500	1803500	1588700	1623000	1359800	12053000000
P9WHU7	proC	P5CR_MYCTU	Pyrroline-5-carboxylate reductase	9	9	1	9	9	9	41.7	41.7	41.7	30.171	295	295	0	194.84	6323200	6349400	6296300	6158800	7183000	6169400	5941300	7672500	6573000	6611600	7569600	6796500	7146700	6293700	7056900	6258500	61762000000
P9WHV7	ppnK	NADK_MYCTU	NAD kinase	9	9	1	9	9	9	28.7	28.7	28.7	32.903	307	307	0	27.999	2538400	2634200	2653300	2632700	2658900	2374400	2406200	3000400	2728400	2490700	2868200	3417800	2811800	2498100	2586100	2531000	26504000000
P9WHW3	ppiA	PPIA_MYCTU	Peptidyl-prolyl cis-trans isomerase A	9	9	1	9	9	9	64.8	64.8	64.8	19.239	182	182	0	254.37	127690000	114970000	128040000	115550000	117230000	108250000	114260000	138230000	131980000	109740000	126730000	140520000	129800000	113090000	118310000	116720000	634000000000
P9WI91	Rv1501	Y1501_MYCTU	Uncharacterized protein Rv1501	9	9	1	9	9	9	30.4	30.4	30.4	30.906	273	273	0	44.879	1688400	2078100	1954000	1800600	1978900	1872100	1933000	1819700	2103900	2163900	2086100	2621500	2128000	1835600	2135100	1853900	8200200000
P9WI99	Rv3168	Y3168_MYCTU	Putative aminoglycoside phosphotransferase	9	9	1	9	9	9	27	27	27	42.561	378	378	0	50.141	1283800	1684100	1411700	1570100	1765900	1637900	1561700	1123300	1664100	2052900	2136600	564590	1741800	1367800	1968500	1745300	13020000000
P9WIC5	Rv2949c	PHBS_MYCTU	Chorismate pyruvate-lyase	9	9	1	9	9	9	53.3	53.3	53.3	22.587	199	199	0	136.55	1713200	2210200	1877200	1875900	2352800	2057500	2137000	2047300	2382100	2353900	2472500	919970	2574200	2140100	2395300	2139100	8983800000
P9WID3	pfkB	PFKB_MYCTU	Putative ATP-dependent 6-phosphofructokinase isozyme 2	9	9	1	9	9	9	47.2	47.2	47.2	35.401	339	339	0	200.43	907630	1295800	1065300	896450	1087500	898640	1112500	758100	1010500	1291000	982730	886790	1120700	1040500	876860	733090	12264000000
P9WID9	bcpB	BCPB_MYCTU	Putative peroxiredoxin Rv1608c	9	9	1	9	9	9	50	50	50	16.894	154	154	0	163.81	5819700	7858000	5798300	6449700	7188600	6398200	6669000	5638200	6600000	7689700	7597100	9330400	7714800	6429800	7263600	6612200	45930000000
P9WIE1	bcp	BCP_MYCTU	Putative peroxiredoxin Rv2521	9	9	1	9	9	9	75.8	75.8	75.8	17.077	157	157	0	167.26	7658600	8649400	8335600	7766000	7593700	7167500	7264700	6896000	7430000	8079300	7987200	10089000	8816600	7401700	8229900	7577700	141000000000
P9WIT5	yidC	YIDC_MYCTU	Membrane protein insertase YidC	9	9	1	9	9	9	30.1	30.1	30.1	40.916	366	366	0	150.11	2262600	2656400	2152600	2040600	2387200	2472800	2228800	2165500	2366200	2752700	3502000	1072400	2709400	2439800	3084600	2924500	13280000000
P9WIV5	nuoE	NUOE_MYCTU	NADH-quinone oxidoreductase subunit E	9	9	1	9	9	9	47.2	47.2	47.2	27.197	252	252	0	228.38	12533000	13180000	12993000	12518000	10862000	10042000	9013500	11692000	10673000	9961400	12178000	14470000	11147000	9170500	10532000	10334000	111000000000
P9WIW5	nuoM	NUOM_MYCTU	NADH-quinone oxidoreductase subunit M	9	9	1	9	9	9	14.5	14.5	14.5	59.206	553	553	0	21.083	3555900	4746500	3483700	3828600	3747200	3997700	3523600	3216500	3476500	4549800	4956500	2046800	4099600	3693900	4743400	4419100	22709000000
P9WIY5	nucS	NUCS_MYCTU	Endonuclease NucS	9	9	1	9	9	9	39.4	39.4	39.4	25.093	226	226	0	24.327	661860	821020	682160	782290	862750	732640	723380	763680	793560	938960	813850	465100	874850	729400	858350	753830	3802700000
P9WJB9	espL	ESPL_MYCTU	ESX-1 secretion-associated protein EspL	9	9	1	9	9	9	99.1	99.1	99.1	12.199	115	115	0	251.66	13641000	14444000	13551000	12863000	16588000	14016000	14529000	15726000	15028000	16485000	16184000	24992000	15887000	14045000	14826000	14731000	140000000000
P9WJI1	fprB	FPRB_MYCTU	Probable ferredoxin/ferredoxin--NADP reductase	9	9	1	9	9	9	18.8	18.8	18.8	61.337	575	575	0	68.682	502120	647420	504220	554030	670570	656480	703120	304030	540550	863710	816150	232200	554480	430250	599220	513180	2442600000
P9WJM5	msrA	MSRA_MYCTU	Peptide methionine sulfoxide reductase MsrA	9	9	1	9	9	9	51.6	51.6	51.6	20.485	182	182	0	267.91	2931200	2963200	2868600	2745600	3045700	2620900	2574200	2828600	3064500	2759000	3052700	3336100	3216900	2884000	2778700	2811600	18781000000
P9WJV1	mmpL5	MMPL5_MYCTU	Siderophore exporter MmpL5	9	8	1	9	8	8	11.8	11.1	11.1	104.78	964	964	0	65.673	453080	535580	399840	411310	490200	455460	419550	406000	438130	471160	474260	246140	502700	466910	484460	471240	3151300000
P9WJW1	miaA	MIAA_MYCTU	tRNA dimethylallyltransferase	9	9	1	9	9	9	26.1	26.1	26.1	34.446	314	314	0	38.26	631650	688180	642530	642140	722130	642020	687620	563540	703120	791730	734130	348160	709470	664970	748870	716440	2546800000
P9WK63	lpqE	LPQE_MYCTU	Putative lipoprotein LpqE	9	9	1	9	9	9	69.8	69.8	69.8	18.818	182	182	0	226.78	6175000	7812200	6008700	5626300	6189500	6136500	5610900	5350500	5820300	7290400	7828000	3539100	7164500	6496700	7360700	6667700	100000000000
P9WK83	lipB	LIPB_MYCTU	Octanoyltransferase	9	9	1	9	9	9	43	43	43	24.21	230	230	0	93.091	1596400	1818100	1674300	1621000	1805300	1618800	1507200	1737500	1752400	1788800	1533900	1907800	1962800	1835400	1738900	1759500	7723500000
P9WK95	leuD	LEUD_MYCTU	3-isopropylmalate dehydratase small subunit	9	9	1	9	9	9	64.6	64.6	64.6	21.78	198	198	0	149.12	6341000	7959700	7383200	7517100	6912700	6458100	6726500	5476700	7034200	8420800	8380000	5539700	6483900	5454800	7012700	7250700	88173000000
P9WKE9	gmk	KGUA_MYCTU	Guanylate kinase	9	9	1	9	9	9	54.8	54.8	54.8	22.095	208	208	0	98.28	1168100	1260000	1177500	1217800	1415700	1237600	1227300	1178000	1295400	1355700	1337700	1518500	1444900	1282000	1405900	1351000	10246000000
P9WKI9	suhB	SUHB_MYCTU	Inositol-1-monophosphatase SuhB	9	9	1	9	9	9	41.7	41.7	41.7	30.027	290	290	0	164.66	1419100	1818300	1585700	1590800	1871500	1603500	1705900	1387000	1781200	1907400	1741500	1441600	1892600	1627000	1890800	1805300	16298000000
P9WKL5	Rv0560c	Y560_MYCTU	Uncharacterized protein Rv0560c	9	9	1	9	9	9	65.1	65.1	65.1	25.945	241	241	0	218.51	639760	670530	667480	651020	566440	550640	473900	630750	545470	571850	643180	644570	636830	516290	583440	539750	5290600000
P9WKM1	Rv0966c	Y966_MYCTU	Uncharacterized protein Rv0966c	9	9	1	9	9	9	49.5	49.5	49.5	22.21	200	200	0	45.862	1225500	1556600	1330300	1487200	1661600	1530600	1385200	1245500	1438700	1694900	1632700	747210	1564900	1349000	1648300	1504800	12673000000
P9WKQ5	Rv0885	Y885_MYCTU	Uncharacterized protein Rv0885	9	9	1	9	9	9	30.9	30.9	30.9	39.798	340	340	0	85.898	658420	819810	632180	664270	1012500	1151700	1103100	653820	816700	1085000	1093100	456380	958650	786610	900840	677480	3014600000
P9WKR3	Rv0877	Y877_MYCTU	Uncharacterized protein Rv0877	9	9	1	9	9	9	62.6	62.6	62.6	27.469	262	262	0	257.84	645820	847410	707410	658200	904230	800290	784480	862440	819430	922470	1023600	745920	919170	815440	897130	802930	21602000000
P9WKS3	Rv0738	Y738_MYCTU	Uncharacterized protein Rv0738	9	9	1	9	9	9	73.1	73.1	73.1	19.147	182	182	0	193.68	3059400	3345400	2793900	2987400	3641000	3148300	2930600	3010500	3358200	3319800	3936600	4212800	3721300	2753400	3508900	3042700	51224000000
P9WKV5	Rv0481c	Y481_MYCTU	Uncharacterized protein Rv0481c	9	9	1	9	9	9	73.6	73.6	73.6	19.063	174	174	0	145.09	442590	587400	510250	500520	560470	513230	572100	402870	561140	666340	577830	183290	580090	557140	581750	521830	3053200000
P9WKW3	Rv0441c	Y441_MYCTU	Uncharacterized protein Rv0441c	9	9	1	9	9	9	83.8	83.8	83.8	15.036	142	142	0	111.84	1631500	1913200	1790500	1643300	2414300	1972500	2272000	1905000	2121000	2274300	2088900	2164700	2365500	2102000	1906400	1863200	20094000000
P9WL31	Rv2895c	Y2895_MYCTU	Uncharacterized protein Rv2895c	9	9	1	9	9	9	37.1	37.1	37.1	30.602	283	283	0	178.35	7961900	9277700	9706800	8930400	9448700	8762300	8323000	11321000	9718500	9361800	10486000	12338000	10134000	8666700	9554100	8543800	55918000000
P9WL87	Rv2574	Y2574_MYCTU	Uncharacterized protein Rv2574	9	9	1	9	9	9	62.3	62.3	62.3	19.002	167	167	0	50.048	966350	1148300	978210	1020200	1200400	1025800	1032600	1061200	987870	1193600	1126900	959080	1150700	988040	1095900	1004100	16281000000
P9WLF1	Rv2277c	Y2277_MYCTU	Uncharacterized protein Rv2277c	9	9	1	9	9	9	47.5	47.5	47.5	32.163	301	301	0	209.99	1348400	1300700	1329200	1280100	1523700	1267000	1308300	1857500	1420100	1237400	1568000	1422700	1573400	1350500	1375100	1299900	15039000000
P9WLJ5	Rv2091c	Y2091_MYCTU	Uncharacterized protein Rv2091c	9	9	1	9	9	9	29.9	29.9	29.9	26.019	244	244	0	175.42	5352500	6346400	4941400	5160700	6179400	6333900	5526200	4509700	4958800	6527600	6599400	2508100	5813700	5192200	5777700	6022600	60589000000
P9WLQ7	Rv1841c	Y1841_MYCTU	Uncharacterized protein Rv1841c	9	9	1	9	9	9	28.4	28.4	28.4	36.685	345	345	0	93.035	1288200	1595000	1305000	1466300	1669600	1562100	1482000	1177400	1617500	1756500	2058300	609450	1789800	1519700	1925200	1697900	4265500000
P9WM59	Rv1109c	Y1109_MYCTU	Uncharacterized protein Rv1109c	9	9	1	9	9	9	56.6	56.6	56.6	22.957	212	212	0	163.97	4937900	5696500	4515900	4651200	6120300	5152200	5172100	4867900	5593600	6212000	5722700	4991400	6160400	5113100	5901500	5415700	78597000000
P9WMF1	Rv0880	Y880_MYCTU	Uncharacterized HTH-type transcriptional regulator Rv0880	9	9	1	9	9	9	79.7	79.7	79.7	15.576	143	143	0	66.827	1594600	1432600	1456200	1395900	1703200	1453200	1521300	1802400	1522800	1542500	2047700	1852500	1807300	1440700	1712600	1541600	7264200000
P9WMF5	Rv1985c	Y1985_MYCTU	Uncharacterized HTH-type transcriptional regulator Rv1985c	9	9	1	9	9	9	31	31	31	32.836	303	303	0	24.055	571980	629800	564700	535790	653530	605910	620410	528550	634950	669530	664460	363960	692050	602840	626680	575320	1492500000
P9WMI1	ramB	RAMB_MYCTU	HTH-type transcriptional regulator RamB	9	9	1	9	9	9	15.6	15.6	15.6	53.071	474	474	0	20.302	526760	677950	582360	617050	710970	624430	609630	520640	648130	816290	783510	400510	751920	609820	721000	684250	2022400000
P9WMK9	Rv2613c	AP4A_MYCTU	AP-4-A phosphorylase	9	9	1	9	9	9	45.1	45.1	45.1	21.869	195	195	0	158.75	3441600	3699200	3649600	3570000	3896100	3318200	3381000	4111500	3803800	3588700	4262100	4425700	4024000	3290400	3928600	3461600	24824000000
P9WMN5	Rv2204c	Y2204_MYCTU	Protein Rv2204c	9	9	1	9	9	9	93.2	93.2	93.2	12.544	118	118	0	160.44	38157000	36864000	37937000	31219000	37832000	31132000	33144000	40152000	39118000	33706000	37690000	39533000	44468000	38763000	36160000	37214000	255000000000
P9WMS5	Rv3376	Y3376_MYCTU	Phosphatase Rv3376	9	9	1	9	9	9	43.3	43.3	43.3	23.664	217	217	0	40.78	4051600	4597700	4232200	4570200	4774300	4087400	4005700	5769200	4608100	4916500	4392300	3995400	4900000	4206000	4784300	4573600	50191000000
P9WMU3	glpQ1	GLPQ1_MYCTU	Probable glycerophosphoryl diester phosphodiesterase 1	9	9	1	9	9	9	44.5	44.5	44.5	29.917	274	274	0	134.67	1291200	1453900	1342200	1427000	1702900	1562000	1438700	1552700	1580900	1744900	1832500	529930	1776400	1476200	1706000	1664300	9157600000
P9WMW9	gpgS	GPGS_MYCTU	Glucosyl-3-phosphoglycerate synthase	9	9	1	9	9	9	32.7	32.7	32.7	34.379	324	324	0	39.877	869530	1103500	960760	974900	941830	858890	901190	853230	1014400	1052300	921980	371900	1072400	975420	1046800	1040100	3378200000
P9WMZ5	pimA	PIMA_MYCTU	GDP-mannose-dependent alpha-(1-2)-phosphatidylinositol mannosyltransferase	9	8	1	9	9	8	30.2	30.2	28.3	40.445	378	378	0	67.723	1118400	1527300	1320700	1333500	1413200	1309000	1350300	1069900	1372000	1751200	1504600	315240	1537000	1386500	1533400	1438900	5542900000
P9WN07	Rv1524	Y1524_MYCTU	Uncharacterized glycosyltransferase Rv1524	9	8	1	9	9	8	29.2	29.2	25.4	44.361	414	414	0	98.713	1546300	1871900	1696200	1445200	2017300	1840000	1845700	958210	1860500	1988700	1813100	208840	1879900	1626600	2007400	2003900	7641800000
P9WN57	folE	GCH1_MYCTU	GTP cyclohydrolase 1	9	9	1	9	9	9	33.7	33.7	33.7	22.394	202	202	0	80.512	3711200	3934600	3145800	3707200	4072400	3453000	3230900	3949100	3623100	4087700	4045600	3751400	4265900	3507000	3989400	3743800	60422000000
P9WNM3	efp	EFP_MYCTU	Elongation factor P	9	9	1	9	9	9	49.2	49.2	49.2	20.407	187	187	0	220.23	22327000	23880000	23148000	22706000	24353000	21954000	23414000	26934000	23995000	25298000	25761000	32509000	25689000	23485000	22909000	24172000	191000000000
P9WNN3	echA17	ECH17_MYCTU	Probable enoyl-CoA hydratase echA17	9	9	1	9	9	9	42.9	42.9	42.9	26.538	254	254	0	85.108	1185400	1477200	1092600	1195800	1611000	1391700	1307400	1421600	1248200	1497100	1335000	1542700	1400500	1266900	1362400	1363900	21225000000
P9WNT3	dinB1	DPO41_MYCTU	DNA polymerase IV 1	9	9	1	9	9	9	18.2	18.2	18.2	49.765	468	468	0	45.647	1140700	1454700	1187700	1200300	1385900	1239200	1229200	1323300	1251300	1331700	1435000	926140	1505100	1318300	1385000	1258400	3313200000
P9WNW9	hisD	HISX_MYCTU	Histidinol dehydrogenase	9	9	1	9	9	9	20.8	20.8	20.8	46.302	447	447	0	166.85	2427200	2339800	2236300	2130800	2188800	1971800	2159800	2156100	2186000	2241700	2342900	2029900	2200200	2031900	1952100	1755800	33396000000
P9WP19	dapF	DAPF_MYCTU	Diaminopimelate epimerase	9	9	1	9	9	9	36	36	36	29.697	289	289	0	75.352	3055800	3236800	3124000	3222300	2801800	2206200	2437500	3751500	2962400	2914400	2924900	3608800	3053800	2738900	3000300	2782900	42086000000
P9WP29	dagK	DAGK_MYCTU	Diacylglycerol kinase	9	9	1	9	9	9	43.4	43.4	43.4	32.805	309	309	0	87.17	1122300	1420500	1178900	1256500	1426900	1252600	1396900	1268700	1309600	1448800	1537600	854830	1447600	1274500	1470500	1262500	4405900000
P9WPA1	coaX	COAX_MYCTU	Type III pantothenate kinase	9	9	1	9	9	9	48.5	48.5	48.5	29.304	272	272	0	323.31	1409700	1628700	1431600	1472400	2041000	1793900	1973900	1480100	1781300	2141600	2559900	3129900	1905900	1601400	1830400	1977500	30849000000
P9WPG9	cdh	CDH_MYCTU	Probable CDP-diacylglycerol pyrophosphatase	9	9	1	9	9	9	39.2	39.2	39.2	28.608	260	260	0	101.94	1552900	2162300	1780600	1882600	1966700	1987300	1837000	1614000	1791700	2225900	2310800	962940	1903900	1674700	2089300	2110400	25383000000
P9WPP5	cyp123	CP123_MYCTU	Putative cytochrome P450 123	9	9	1	9	9	9	27.6	27.6	27.6	45.421	402	402	0	47.758	598720	677290	601670	610880	569370	552560	536670	468380	622520	618210	600290	297980	691560	545840	631860	621480	5691600000
P9WPQ5	bioD	BIOD_MYCTU	ATP-dependent dethiobiotin synthetase BioD	9	9	1	9	9	9	56.2	56.2	56.2	22.456	226	226	0	87.26	962820	1139300	1021700	955920	1104400	1027600	939720	854890	1080100	1089100	1078100	1211300	1226800	984040	1160900	1131400	7258400000
P9WPQ9	bfr	BFR_MYCTU	Bacterioferritin	9	9	1	9	9	9	56.6	56.6	56.6	18.34	159	159	0	50.346	1834200	1689800	1470000	1546800	2134300	2084800	1852300	1331500	1560600	1726200	1728600	1902700	1580800	1396800	1316200	1417300	9209500000
P9WPS9	ctpF	CTPF_MYCTU	Probable cation-transporting ATPase F	9	9	1	9	9	9	11.9	11.9	11.9	95.032	905	905	0	126.77	1370000	1980400	1606400	1256400	2248800	1945700	2304200	1735400	1929900	1852600	2549700	1238100	2294400	1913700	2045300	1693300	2991700000
P9WPW9	murI	MURI_MYCTU	Glutamate racemase	9	9	1	9	9	9	53.1	53.1	53.1	28.642	271	271	0	115.07	483190	576250	523420	522730	604290	538110	524630	509140	569260	590140	556840	294310	602610	503130	590630	548210	6884500000
P9WPX3-2	ask	AK_MYCTU	Isoform Beta of Aspartokinase	9	1	1	9	1	1	69.2	7.6	7.6	18.187	172	172	0	6.0491	245200	257490	193490	179910	301920	213310	258630	253090	248990	238740	307700	221690	269010	216610	214670	210280	7196600000
P9WPY9	argR	ARGR_MYCTU	Arginine repressor	9	9	1	9	9	9	79.4	79.4	79.4	17.349	170	170	0	152.27	642280	723110	683940	667940	735390	666180	669770	927030	759120	697180	792730	963820	883780	738150	814860	766100	11185000000
P9WQ09	mutY	MUTY_MYCTU	Adenine DNA glycosylase	9	9	1	9	9	9	35.5	35.5	35.5	33.684	304	304	0	31.282	566380	678870	564590	631690	549290	589620	545270	383110	595190	701530	607990	184140	637410	562230	658210	617630	2085000000
P9WQ39	menE	MENE_MYCTU	Probable 2-succinylbenzoate--CoA ligase	9	9	1	9	9	9	33.1	33.1	33.1	36.618	362	362	0	106.23	513260	635990	570050	580750	655560	601200	591180	524850	646540	757480	655590	323840	720720	621340	687510	664500	3230200000
P9WQ87	bioF1	BIOF1_MYCTU	8-amino-7-oxononanoate synthase 1	9	9	1	9	9	9	29.3	29.3	29.3	40.027	386	386	0	71.655	383660	496120	389490	398500	394000	344770	362500	336650	384450	414760	358990	250390	403970	378800	417690	413790	2189000000
Q6MWW2	Rv3538	Q6MWW2_MYCTU	3-alpha,7-alpha, 12-alpha-trihydroxy-5-beta-cholest-24-enoyl-CoA hydratase	9	9	1	9	9	9	44.1	44.1	44.1	30.216	286	286	0	119.93	1014100	1077700	969570	980270	1022400	971060	1001700	882560	993740	1102300	1047700	1133400	1061400	981730	971000	1023500	8295500000
I6WZG6	cfp29	I6WZG6_MYCTU	29 kDa antigen CFP29	10	10	1	10	10	10	37	37	37	28.83	265	265	0	119.92	2187900	1955700	1783400	1580900	2082000	2357100	2170200	1891100	1910200	1935300	2057600	2357400	2403100	1831800	1895300	1605500	9924100000
I6XCB2	scpB	I6XCB2_MYCTU	Segregation and condensation protein B	10	10	1	10	10	10	78.4	78.4	78.4	25.276	231	231	0	219.16	1438200	1494100	1466900	1412900	1639600	1353800	1292900	1843900	1401500	1580500	1759200	1893800	1650000	1354300	1602800	1524200	17289000000
I6XHI4	fadA5	I6XHI4_MYCTU	Acetyl-CoA acetyltransferase	10	10	1	10	10	10	38.9	38.9	38.9	41.328	391	391	0	269.03	1508500	1570200	1375500	1526300	1769500	1612300	1528300	1675800	1774000	1714500	1881900	2221400	1842500	1576700	1648200	1586100	19173000000
I6XI16	Rv3718c	I6XI16_MYCTU	Conserved protein	10	10	1	10	10	10	78.9	78.9	78.9	15.662	147	147	0	182.74	17086000	17236000	17425000	16354000	19889000	16222000	16529000	19385000	17906000	17886000	18134000	22764000	19272000	17653000	18149000	16672000	133000000000
I6Y0X0	fadD35	I6Y0X0_MYCTU	AMP-binding protein	10	10	1	10	10	10	19	19	19	59.778	547	547	0	54.795	942820	943000	846940	835220	1175500	1095300	1095800	928290	1036100	1035600	1174100	1067000	1126800	962870	1043100	941930	1668300000
I6Y1G3	Rv2670c	I6Y1G3_MYCTU	ATPase	10	10	1	10	10	10	32.5	32.5	32.5	39.659	369	369	0	87.536	844110	1138300	936180	970870	1139600	1019400	1106800	742570	1036500	1257900	1069600	380180	1066300	926480	1051400	1026800	3779100000
I6Y4C7	Rv3712	I6Y4C7_MYCTU	Possible ligase	10	10	1	10	10	10	30.3	30.3	30.3	43.421	413	413	0	81.461	1317000	1724100	1357500	1445100	1572600	1501000	1463900	1151400	1570500	1837100	1609000	608320	1620800	1442300	1705200	1571600	5357600000
I6Y4G1	Rv0690c	I6Y4G1_MYCTU	Uncharacterized protein	10	10	1	10	10	10	35	35	35	38.13	349	349	0	100.89	5497300	5709900	5157300	5180100	5239600	5461400	5015600	4511000	5080700	5561000	6231400	4976500	5764800	5062500	5964700	5350700	13653000000
I6YA03	echA15	I6YA03_MYCTU	Enoyl-CoA hydratase	10	10	1	10	10	10	46.7	46.7	46.7	29.635	276	276	0	238.96	2353600	2552300	2459100	2236400	3049800	2480700	2845400	3207500	2682900	2796900	3132200	4320600	2768700	2445900	2452900	2281900	25530000000
I6YC99	mce4A	I6YC99_MYCTU	MCE-family protein	10	10	1	10	10	10	32.8	32.8	32.8	42.418	400	400	0	130.96	1395100	1759200	1599600	1519200	1735600	1678700	1630000	1543000	1681900	1842500	2347000	841830	1794400	1596800	2012600	1876900	7824500000
I6YCF5	fadE33	I6YCF5_MYCTU	Acyl-CoA dehydrogenase	10	10	1	10	10	10	38.1	38.1	38.1	33.558	318	318	0	76.697	1624100	1839400	1628000	1612200	1832500	1596800	1709500	1891200	1784600	1876200	1891500	2118400	1887100	1645200	1667200	1661400	11134000000
I6YCP7	Rv3662c	I6YCP7_MYCTU	Oxidoreductase	10	10	1	10	10	10	45.7	45.7	45.7	26.37	256	256	0	101.02	1076300	1261000	983930	1175300	1304900	1163400	1080800	1091600	1197900	1309800	1404200	756400	1335300	1046900	1236900	1146400	3088400000
I6YEN3	Rv2893	I6YEN3_MYCTU	Oxidoreductase	10	10	1	10	10	10	38.5	38.5	38.5	34.617	325	325	0	91.494	787780	970110	833290	971250	924130	931250	899290	740240	950580	1029600	1091100	314290	1020200	821250	942520	889440	6463100000
I6YG92	Rv3482c	I6YG92_MYCTU	Membrane protein	10	10	1	10	10	10	46.5	46.5	46.5	28.501	260	260	0	202.98	620350	735180	653590	682680	798910	748070	694020	670090	705720	818250	1012500	440320	782360	661350	842210	777340	12240000000
I6YGE4	Rv3528c	I6YGE4_MYCTU	Uncharacterized protein	10	10	1	10	10	10	44.7	44.7	44.7	27.44	237	237	0	125.81	8031000	9796200	10274000	9626400	9689200	8729400	9138800	10005000	10040000	11307000	11805000	4173900	10190000	9169900	9754100	9174300	116000000000
L0T5X5	pks3	L0T5X5_MYCTU	Probable polyketide beta-ketoacyl synthase Pks3	10	9	1	10	9	9	28.3	26.8	26.8	50.598	488	488	0	83.426	558900	758200	642470	589460	1152600	1145200	1153000	728860	896020	1130000	1014500	558970	1028000	924510	999460	973720	5228300000
L0TAD5	Rv1703c	L0TAD5_MYCTU	Probable catechol-O-methyltransferase	10	10	1	10	10	10	68.9	68.9	68.9	21.569	196	196	0	153.08	3059800	3488400	3218400	3080900	3787000	3407800	3314400	3182400	3171600	3921200	4069000	1506100	3702800	3240700	3534900	3376100	56744000000
L0TC47	lipV	LIPV_MYCTU	Lipase LipV	10	10	1	10	10	10	59.8	59.8	59.8	27.868	261	261	0	219.31	2862500	3016900	2776700	2720000	3158600	2721500	3003600	3391200	3106000	3293000	3693000	4416400	3414800	2862700	3162000	2993800	49493000000
O05305	Rv1204c	O05305_MYCTU	Uncharacterized protein	10	10	1	10	10	10	22.2	22.2	22.2	59.218	562	562	0	102.46	509520	581910	515120	486150	511300	447440	447420	382880	500490	526630	449570	135000	554790	492720	526660	536840	13849000000
O06137	cydC	O06137_MYCTU	ABC transporter ATP-binding protein	10	10	1	10	10	10	21.5	21.5	21.5	59.496	576	576	0	138.02	193970	285190	195180	180100	421350	318640	393170	192630	263520	329470	333860	149120	304720	310780	281740	239990	665730000
O06169	Rv2506	O06169_MYCTU	Probable transcriptional regulatory protein (Probably TetR-family)	10	10	1	10	10	10	40.5	40.5	40.5	23.219	215	215	0	68.852	405530	573210	486420	615390	814410	693770	668620	668970	686120	768020	730800	435740	726960	575580	777390	643460	4721100000
O06298	Rv0347	O06298_MYCTU	Membrane protein	10	10	1	10	10	10	39	39	39	36.597	328	328	0	176.3	1264900	1475300	1407500	1317300	1614600	1308100	1432200	1359700	1601900	1583200	1613900	1518200	1674000	1374100	1519400	1401600	35253000000
O06338	bpoA	O06338_MYCTU	Peroxidase	10	10	1	10	10	10	42.1	42.1	42.1	28.204	261	261	0	48.563	402050	502240	446600	421360	487350	499740	515090	359680	489500	546650	507360	175260	514980	460580	519040	487260	2019600000
O06392	Rv0526	O06392_MYCTU	Possible thioredoxin protein (Thiol-disulfide interchange protein)	10	10	1	10	10	10	50	50	50	23.218	216	216	0	47.735	1060000	1224500	1141300	1170800	1253300	1164500	1134000	1262400	1192100	1277300	1315100	988560	1287600	1115800	1296900	1139100	7125400000
O06554	Rv1156	O06554_MYCTU	Conserved protein	10	10	1	10	10	10	60.5	60.5	60.5	20.872	195	195	0	168.06	6775600	6726900	5984000	5548600	6042800	5343200	5225000	5963600	5248700	6342600	6455700	9342300	6474300	5502600	6143100	5754500	39627000000
O06829	Rv1429	O06829_MYCTU	Conserved protein	10	10	1	10	10	10	29.9	29.9	29.9	46.898	422	422	0	76.18	630500	864040	721150	751900	729160	733630	750390	566280	757180	888850	831500	316720	847770	752080	841660	794440	3900900000
O07196	Rv2694c	O07196_MYCTU	Conserved protein	10	9	1	10	10	9	72.1	72.1	66.4	13.57	122	122	0	127.07	3000700	3250100	2833500	3098800	3221100	3270700	3006500	2739700	3262400	3348400	3702000	5347300	3600600	3088800	3245600	3372800	17873000000
O07244	glpQ2	O07244_MYCTU	Possible glycerophosphoryl diester phosphodiesterase GlpQ2 (Glycerophosphodiester phosphodiesterase)	10	10	1	10	10	10	50	50	50	28.318	256	256	0	118.26	490160	648220	508430	567940	609390	632740	576550	459250	586640	679770	603010	265180	660760	565080	614110	572570	7316000000
O07421	Rv0177	O07421_MYCTU	Mammalian cell entry protein	10	10	1	10	10	10	56.5	56.5	56.5	20.164	184	184	0	135.35	872160	1194800	983980	1030100	1036800	1024100	950700	1018500	946540	1158700	1463700	582950	1031400	935270	1208200	1068200	14595000000
O07422	Rv0178	O07422_MYCTU	Mammalian cell entry protein	10	10	1	10	10	10	58.6	58.6	58.6	25.911	244	244	0	181.94	1495200	1643500	1515200	1391000	1442400	1413600	1490400	1499100	1461100	1746500	1670700	1147600	1577900	1453700	1700700	1485400	18974000000
O07732	lipJ	O07732_MYCTU	Cyclase	10	10	1	10	10	10	25.1	25.1	25.1	49.716	462	462	0	61.829	1444700	1855700	1567000	1579600	1884000	1798700	1843900	1331100	1792500	2179200	1867700	803250	1825100	1661900	1970200	1775400	5624600000
O07738	Rv1894c	O07738_MYCTU	Monooxygenase	10	10	1	10	10	10	37.5	37.5	37.5	40.185	376	376	0	129.46	1608500	1920000	1705600	1884300	2076800	1903600	1665600	1549600	1800900	2163800	2058800	1956800	2025200	1608300	1851500	1764300	11218000000
O07754	Rv1875	O07754_MYCTU	Conserved protein	10	10	1	10	10	10	80.3	80.3	80.3	15.979	147	147	0	217.27	1839700	2116300	2109700	1970100	2167900	1977700	1895400	1857700	2068500	2484900	2899900	2409000	2236000	1812500	2376600	2282300	39392000000
O07806	Rv3817	O07806_MYCTU	Aminoglycoside phosphotransferase	10	10	1	10	10	10	43.8	43.8	43.8	27.241	251	251	0	85.236	661740	800740	722700	752560	842110	832020	774010	595170	793390	940470	934380	302340	841900	722250	901520	814340	3462000000
O33259	metH	METH_MYCTU	Methionine synthase	10	10	1	10	10	10	11.2	11.2	11.2	130.32	1192	1192	0	131.21	312470	353170	284840	300020	296030	270890	252420	298000	302930	299090	263710	264300	349180	326830	295960	333610	2752800000
O33282	Rv2739c	O33282_MYCTU	Glycosyl transferase	10	10	1	10	10	10	34.3	34.3	34.3	39.962	388	388	0	142.99	601260	829460	623180	606430	680500	692750	688500	477670	636040	780470	664690	251440	724710	675580	731400	689900	7045300000
O50442	Rv1186c	O50442_MYCTU	Conserved protein	10	10	1	10	10	10	19.9	19.9	19.9	57.529	538	538	0	36.276	558740	618980	456110	473660	514200	516480	500130	402650	537990	542990	505610	303910	582270	521640	533230	491170	1559800000
O53506	Rv2172c	O53506_MYCTU	Conserved protein	10	10	1	10	10	10	39.9	39.9	39.9	33.039	301	301	0	147.26	3485400	3935000	3888300	3824900	3804900	3333900	3414100	3618400	4482500	4486700	4363300	4429700	4442500	3742800	4466300	3965900	48830000000
O53518	Rv2184c	O53518_MYCTU	Uncharacterized protein	10	10	1	10	10	10	30.1	30.1	30.1	40.856	379	379	0	70.192	3203400	3888000	3329200	3469700	3104900	2925000	3142700	2306400	3176000	3643000	3145200	1239400	3419800	3255200	3377100	3102500	10548000000
O53531	Rv2257c	O53531_MYCTU	Beta-lactamase	10	10	1	10	10	10	62.1	62.1	62.1	28.385	272	272	0	162.14	1545600	1585200	1534800	1559700	1534100	1333500	1275600	1805100	1552400	1481600	1622000	2263800	1693400	1457800	1461900	1468000	12566000000
O53622	Rv0077c	O53622_MYCTU	Oxidoreductase	10	10	1	10	10	10	38.4	38.4	38.4	29.686	276	276	0	74.836	1654000	1707900	1580800	1624600	1760800	1470200	1565400	1633400	1662900	1627100	1831700	1310800	1821200	1559400	1706500	1506900	10328000000
O53699	stf0	STF0_MYCTU	Trehalose 2-sulfotransferase	10	10	1	10	10	10	37.5	37.5	37.5	29.774	267	267	0	32.535	1477500	1877800	1590700	1686000	1897100	1808000	1782200	1454100	1842700	2365500	1924200	691690	1866200	1704600	1993400	1814500	13795000000
O53749	Rv0464c	O53749_MYCTU	4-carboxymuconolactone decarboxylase	10	10	1	10	10	10	51.6	51.6	51.6	21.304	190	190	0	120.61	8977500	10190000	9155800	8881100	9649800	8758700	8774700	9500400	9427200	9803100	10625000	7050700	10135000	9117500	9515700	8885800	72820000000
O53837	Rv0826	O53837_MYCTU	Uncharacterized protein	10	10	1	10	10	10	27.4	27.4	27.4	40.281	351	351	0	37.275	980800	1097200	902370	877210	797700	825920	707810	774150	973260	968550	871480	609740	1005700	931580	969800	993890	4163400000
O53916	Rv1668c	O53916_MYCTU	Probable first part of macrolide-transport ATP-binding protein ABC transporter	10	10	1	10	10	10	39	39	39	40.339	372	372	0	146.1	1508200	1875000	1558900	1580100	1774000	1661900	1624000	1202100	1588100	1985000	1705700	454880	1741600	1439100	1758400	1641500	13310000000
O69721	tyrA	TYRA_MYCTU	Prephenate dehydrogenase	10	10	1	10	10	10	37.5	37.5	37.5	33.098	323	323	0	86.718	3738700	4675900	4413300	4342700	5117600	4485600	4965200	3308500	4522800	5589600	4952400	1850000	4851600	4239500	5000800	4456600	19744000000
O86319	fadE13	O86319_MYCTU	Acyl-CoA dehydrogenase	10	10	1	10	10	10	31.4	31.4	31.4	40.747	382	382	0	61.866	887400	947890	995520	980570	905900	821980	803460	1071100	957100	986400	1004000	1208100	1062500	905760	969280	927920	3265400000
O86340	Rv2061c	O86340_MYCTU	Conserved protein	10	10	1	10	10	10	62.7	62.7	62.7	14.814	134	134	0	130.52	3157100	4068400	3115700	3605300	3842300	3213700	3239200	3020500	2697300	4201000	3738700	1744300	3701800	3086500	3730700	3593900	83548000000
O86353	Rv2054	O86353_MYCTU	Carboxymethylenebutenolidase	10	10	1	10	10	10	46.8	46.8	46.8	25.183	237	237	0	107.15	6183700	6501000	6029500	5247300	6449000	5950200	6522700	5458700	6680400	6440500	6870100	7670100	7221000	6357200	6004000	5719800	30755000000
P71778	lipL	P71778_MYCTU	Esterase	10	10	1	10	10	10	35.4	35.4	35.4	45.815	429	429	0	101.59	1152700	1282500	1084600	1067500	1143700	1073600	945500	1062400	1039100	1246100	1181900	879900	1144600	1055800	1135300	1133900	8028900000
P71805	Rv1377c	P71805_MYCTU	Putative transferase	10	10	1	10	10	10	63.7	63.7	63.7	22.815	212	212	0	120.63	2704600	2805000	2633800	2685200	3154000	2772100	2791500	3370900	2977100	3083600	3127200	3987000	3095500	2794500	2988500	3034400	32906000000
P71968	ribD	P71968_MYCTU	Possible bifunctional enzyme riboflavin biosynthesis protein RibD: diaminohydroxyphosphoribosylaminopyrimidine deaminase (Riboflavin-specific deaminase) + 5-amino-6-(5-phosphoribosylamino)uracil reduc...	10	10	1	10	10	10	56.2	56.2	56.2	27.693	258	258	0	189.38	1895900	2075600	2066400	1855400	2102000	1827500	1838400	2211700	1919300	1869200	1874100	2501900	2000100	1714200	1768700	1669300	14963000000
P72040	Rv3773c	P72040_MYCTU	Conserved protein	10	9	1	10	9	9	50.5	46.9	46.9	20.724	194	194	0	77.429	4945100	5189800	5010500	4495900	6021900	5810900	5819700	4863900	5768900	6220100	6347700	4174400	6253700	5687900	5670500	4854300	10376000000
P95100	Rv3058c	P95100_MYCTU	Possible transcriptional regulatory protein (Probably TetR-family)	10	10	1	10	10	10	50.5	50.5	50.5	23.835	216	216	0	75.377	1533800	1586100	1564200	1450400	1681400	1364700	1415500	1815000	1570100	1641000	1833800	861410	1666100	1428600	1662400	1460800	18847000000
P95151	Rv1864c	P95151_MYCTU	Conserved protein	10	10	1	10	10	10	50.2	50.2	50.2	27.24	251	251	0	83.524	867260	1107000	1169900	1507600	1600800	1442500	1272100	1664000	1439700	1619100	1851600	1746400	1569300	1106100	1472100	1401200	6914400000
P96261	thiO	P96261_MYCTU	Glycine oxidase	10	10	1	10	10	10	32.9	32.9	32.9	36.534	340	340	0	36.324	954440	1056200	923730	949480	1052100	898240	916330	1025900	1007500	1034100	962210	1194200	1072700	984800	939440	980840	8192700000
P96389	Rv0207c	P96389_MYCTU	Uncharacterized protein	10	10	1	10	10	10	54.1	54.1	54.1	26.175	242	242	0	323.31	1984600	2108100	1576500	1475600	1498800	1429400	1379500	1255200	1539600	1509400	1511000	1028500	1925100	1818800	1563100	1511400	11000000000
P96402	lipC	P96402_MYCTU	Probable esterase LipC	10	10	1	10	10	10	26.6	26.6	26.6	44.307	403	403	0	58.258	1219100	1384700	1322400	1319100	999870	1110900	840230	1122200	1179400	1166500	1136400	720830	978920	997260	1182900	1274900	6344200000
P96847	aspB	P96847_MYCTU	Aminotransferase	10	10	1	10	10	10	40.2	40.2	40.2	41.08	388	388	0	217.03	814830	913190	947820	887610	1031700	922620	940660	1017100	937200	987690	983740	1215400	985170	897260	912290	924610	12434000000
P96935	lipG	P96935_MYCTU	Hydrolase	10	10	1	10	10	10	34.6	34.6	34.6	32.963	301	301	0	59.887	3814300	4630000	3965900	4079000	4606400	4197500	4175100	3764300	4192900	5226600	5021600	2115400	4884000	4358600	4850500	4448300	18163000000
P9WFE1	hemE	DCUP_MYCTU	Uroporphyrinogen decarboxylase	10	10	1	10	10	10	33.9	33.9	33.9	37.606	357	357	0	116.43	2421300	2600200	2021100	1951000	1867700	1771600	1650200	1538800	1819200	1970000	1858100	2423600	2194200	2088000	1964400	2034700	21806000000
P9WFH5	Rv3767c	Y3874_MYCTU	Putative S-adenosyl-L-methionine-dependent methyltransferase Rv3767c	10	9	1	10	9	9	44.6	40.8	40.8	34.755	314	314	0	157.62	1290000	1427900	1258100	1289500	1561500	1308700	1507500	1231600	1268600	1511900	1338400	778960	1485600	1177200	1364700	1306000	16928000000
P9WFI3	Rv0830	Y851_MYCTU	Putative S-adenosyl-L-methionine-dependent methyltransferase Rv0830	10	8	1	10	8	8	33.6	30.9	30.9	33.416	301	301	0	89.679	3240700	3604200	3496900	3185200	3510100	3293900	3068700	3521500	3450800	3340100	3459200	3126800	3582500	3181400	3256100	3018100	27882000000
P9WFK1	Rv0635	Y635_MYCTU	UPF0336 protein Rv0635	10	10	1	10	10	10	87.3	87.3	87.3	17.48	158	158	0	167.98	8741900	8834800	8144700	9280600	10846000	9474600	8602700	9865500	9319200	10089000	11514000	8843100	10737000	8663800	10089000	9850400	192000000000
P9WG15	Rv2563	Y2563_MYCTU	Uncharacterized ABC transporter permease Rv2563	10	10	1	10	10	10	40.4	40.4	40.4	36.025	349	349	0	136.65	2025300	2707700	2258500	2311600	2448400	2475400	2414700	1911300	2174000	2892300	3355600	1218400	2532600	2253600	2964700	2787600	27134000000
P9WG19	ftsX	FTSX_MYCTU	Cell division protein FtsX	10	10	1	10	10	10	26.6	26.6	26.6	32.819	297	297	0	65.05	2765800	3432700	2595300	2675900	3107600	2983200	2617000	2447300	2693100	3211100	4692800	1868600	3155500	2848600	3741500	3416100	12267000000
P9WG71	thiL	THIL_MYCTU	Thiamine-monophosphate kinase	10	10	1	10	10	10	40.2	40.2	40.2	34.33	333	333	0	197.09	1113700	1254900	1198500	1126800	1382300	1218200	1310400	1052100	1280300	1319700	1164100	1059300	1315800	1275600	1208200	1174200	6236400000
P9WGA5	Rv2603c	Y2603_MYCTU	Probable transcriptional regulatory protein Rv2603c	10	10	1	10	10	10	51.8	51.8	51.8	26.798	251	251	0	196.99	9495100	9794900	8170500	8898300	10399000	8603200	8276500	9604800	9380600	9555600	9080600	9099700	9505700	8709500	9709000	9047400	133000000000
P9WGA9	cobL	COBL_MYCTU	Precorrin-6Y C(5,15)-methyltransferase [decarboxylating]	10	10	1	10	10	10	32.6	32.6	32.6	41.854	390	390	0	121.77	1338500	1459600	1422200	1366000	1556100	1474000	1539900	1333200	1440200	1562900	1587700	1975300	1505700	1300900	1380100	1370300	8142200000
P9WGG5	sigG	SIGG_MYCTU	ECF RNA polymerase sigma factor SigG	10	10	1	10	10	10	29.7	29.7	29.7	40.982	370	370	0	131.84	982030	1174600	923490	959100	1122100	1156400	1158200	784190	1087700	1293700	1160600	503790	1277500	1119300	1175200	1052500	8018400000
P9WGK1	dosT	DOST_MYCTU	Hypoxia sensor histidine kinase response regulator DosT	10	8	1	10	8	8	19.5	16.8	16.8	62.168	573	573	0	132.72	676720	898400	771490	739790	539920	568390	547030	440470	589400	638470	563960	262830	608200	555870	680000	706700	2305400000
P9WGN3	secY	SECY_MYCTU	Protein translocase subunit SecY	10	10	1	10	10	10	21.1	21.1	21.1	47.611	441	441	0	59.702	1553200	2016900	1518600	1761100	1740500	1916800	1584400	1386800	1457800	2224900	2585900	875930	1884900	1631600	2113200	2105300	7309100000
P9WGS7	Rv0687	Y0687_MYCTU	Uncharacterized NAD-dependent oxidoreductase Rv0687	10	10	1	10	10	10	45.5	45.5	45.5	29.028	275	275	0	65.38	4012000	4339600	4195900	4028000	4619600	3772100	4050300	4460700	3973800	4085500	4305100	4357200	4466700	4153200	4364000	3760400	17140000000
P9WGT5	sdaA	SDHL_MYCTU	L-serine dehydratase	10	10	1	10	10	10	27.1	27.1	27.1	48.576	461	461	0	109.32	1205000	1329900	1170700	1227500	1534400	1362100	1330500	1385300	1424200	1483400	1641900	1422800	1601200	1331000	1544900	1400900	8460400000
P9WGW3	ruvA	RUVA_MYCTU	Holliday junction ATP-dependent DNA helicase RuvA	10	10	1	10	10	10	75.5	75.5	75.5	20.189	196	196	0	170.71	1480400	1714000	1502300	1541100	1651400	1501900	1444500	1538900	1544800	1889500	1512500	1685600	1651600	1422000	1648900	1608000	10259000000
P9WGX5	rskA	RSKA_MYCTU	Anti-sigma-K factor RskA	10	10	1	10	10	10	59.5	59.5	59.5	23.883	232	232	0	176.15	1308600	1506600	1239500	1111700	1355800	1375100	1339800	1179200	1229600	1322300	1259700	776250	1324500	1063400	1244100	1190600	10462000000
P9WH03	rnc	RNC_MYCTU	Ribonuclease 3	10	10	1	10	10	10	52.1	52.1	52.1	25.399	240	240	0	64.794	6663600	7495500	6875500	6639700	8100600	7373700	7462900	7355500	7524100	7784400	7419500	8005300	7735400	6785900	7121300	7092300	36781000000
P9WH11	rmlC	RMLC_MYCTU	dTDP-4-dehydrorhamnose 3,5-epimerase	10	10	1	10	10	10	59.9	59.9	59.9	22.314	202	202	0	137.58	9091700	8944300	9594600	8709000	9176200	8368600	8372800	10692000	9921800	9371100	10172000	15986000	9743200	9226800	8789300	8405500	108000000000
P9WH27	rpsH	RS8_MYCTU	30S ribosomal protein S8	10	10	1	10	10	10	74.2	74.2	74.2	14.411	132	132	0	77.263	9530800	12994000	11366000	14257000	14550000	14232000	13302000	13448000	15173000	17607000	18282000	19186000	15593000	12251000	16971000	14941000	147000000000
P9WH61	rpsM	RS13_MYCTU	30S ribosomal protein S13	10	10	1	10	10	10	59.7	59.7	59.7	14.351	124	124	0	55.608	31718000	37469000	35505000	36443000	37975000	32671000	39199000	40460000	38931000	42427000	39323000	23455000	41526000	35600000	37071000	35180000	222000000000
P9WHA7	rpmC	RL29_MYCTU	50S ribosomal protein L29	10	10	1	10	10	10	75.3	75.3	75.3	8.8589	77	77	0	59.283	12268000	12906000	12444000	11815000	13724000	12551000	11544000	15838000	12252000	13034000	13051000	21621000	13703000	12761000	13146000	12579000	242000000000
P9WHD9	rplN	RL14_MYCTU	50S ribosomal protein L14	10	10	1	10	10	10	69.7	69.7	69.7	13.428	122	122	0	40.501	13676000	16450000	15648000	14444000	16749000	16351000	17978000	14807000	16506000	19273000	19582000	10930000	18032000	15853000	17731000	16012000	185000000000
P9WHQ5	psd	PSD_MYCTU	Phosphatidylserine decarboxylase proenzyme	10	10	1	10	10	10	57.1	57.1	57.1	24.26	231	231	0	123.33	1389300	1530700	1266600	1211400	1356500	1375200	1240700	1175300	1360300	1502500	1277100	1069400	1476500	1450700	1295300	1362300	11157000000
P9WHS3	rip1	RIP1_MYCTU	Zinc metalloprotease Rip1	10	10	1	10	10	10	36.4	36.4	36.4	42.834	404	404	0	323.31	903490	1281100	1031100	963920	1092600	1088700	1034400	904680	1008900	1333400	1375100	552500	1191400	1119500	1311400	1356500	4913900000
P9WI55	ppa	IPYR_MYCTU	Inorganic pyrophosphatase	10	10	1	10	10	10	47.5	47.5	47.5	18.328	162	162	0	94.535	19961000	19687000	17253000	19866000	21235000	19655000	17369000	23505000	21943000	19337000	22543000	23091000	22764000	19908000	21987000	20062000	275000000000
P9WI63	pknL	PKNL_MYCTU	Serine/threonine-protein kinase PknL	10	10	1	10	10	10	27.1	27.1	27.1	42.833	399	399	0	38.245	646900	857110	628330	648700	787310	705270	675880	500500	630450	807790	793970	311950	762320	642390	764920	766210	2249200000
P9WI69	pknI	PKNI_MYCTU	Serine/threonine-protein kinase PknI	10	10	1	10	10	10	19.3	19.3	19.3	61.804	585	585	0	91.535	564810	686000	541010	578400	654640	666340	590430	461440	595090	717570	792490	448870	660110	572850	679750	621810	3207300000
P9WIB3	plcB	PHLB_MYCTU	Phospholipase C 2	10	8	1	10	10	8	32.8	32.8	28	56.533	521	521	0	201.15	1369700	1545100	1566300	1403400	1440400	1290500	1349400	1244000	1471800	1445700	1550100	1815000	1459300	1241100	1442200	1428000	7703700000
P9WIC7	gpgP	GPGP_MYCTU	Glucosyl-3-phosphoglycerate phosphatase	10	10	1	10	10	10	48.4	48.4	48.4	24.174	223	223	0	109.68	2865000	2863600	2523100	2730200	2753600	2392400	2260300	2720300	2512800	2720200	2767300	2950800	2812200	2596900	2690400	2784500	34803000000
P9WIK3	cysH	CYSH_MYCTU	Probable phosphoadenosine phosphosulfate reductase	10	10	1	10	10	10	47.2	47.2	47.2	27.423	254	254	0	135.59	3515200	4341000	3567900	3531500	4401200	3958800	4184600	3596300	3980900	4475600	3805900	3225100	4374500	3925300	3999700	3982800	18257000000
P9WIL7	panB	PANB_MYCTU	3-methyl-2-oxobutanoate hydroxymethyltransferase	10	10	1	10	10	10	59.8	59.8	59.8	29.336	281	281	0	278.04	13763000	13916000	11820000	11854000	3030000	3320800	3035500	2109000	3649400	3771100	4075600	3938800	3006000	2539600	3489700	3664800	37361000000
P9WIY1	mutT2	MUTT2_MYCTU	Putative 8-oxo-dGTP diphosphatase 2	10	10	1	10	10	10	75.2	75.2	75.2	15.16	141	141	0	78.582	2473100	2719700	2420900	2570700	2437100	2392900	2238400	2600900	2697500	2536300	2723500	2331100	2889600	2424800	2706500	2639900	15304000000
P9WIY9	Rv1063c	Y1063_MYCTU	Uncharacterized NTE family protein Rv1063c	10	10	1	10	10	10	33.9	33.9	33.9	37.522	360	360	0	89.122	1924400	2464900	2118000	2173500	2725100	2406600	2404600	2105000	2308600	2949000	2647700	996380	2519000	2269800	2511300	2334200	7139600000
P9WIZ1	nrdR	NRDR_MYCTU	Transcriptional repressor NrdR	10	10	1	10	10	10	64.3	64.3	64.3	17.177	154	154	0	107.82	868140	1126200	987640	969300	1207900	1087600	1067800	999860	1080600	1143000	1038300	594650	1072900	958390	999670	975010	17178000000
P9WJ61	Rv3378c	TUBOL_MYCTU	Diterpene synthase	10	10	1	10	10	10	45.3	45.3	45.3	34.03	296	296	0	81.988	1273400	1448900	1316300	1247800	1546700	1271500	1481300	1446100	1363800	1545900	1649200	2136300	1484100	1342900	1312600	1338100	7394000000
P9WJB7	espR	ESPR_MYCTU	Nucleoid-associated protein EspR	10	10	1	10	10	10	79.5	79.5	79.5	14.709	132	132	0	97.879	13549000	13233000	11652000	13940000	17112000	14265000	13026000	15616000	14002000	15885000	19919000	29203000	16017000	11692000	15732000	14854000	132000000000
P9WJC7	espG3	ESPG3_MYCTU	ESX-3 secretion-associated protein EspG3	10	10	1	10	10	10	37.6	37.6	37.6	31.558	295	295	0	99.85	834680	1046800	826090	924920	1181600	943930	1064200	828770	1115100	1214500	1015500	425940	1337900	1217600	1175800	1050700	7578900000
P9WJI7	pncB2	PNCB2_MYCTU	Nicotinate phosphoribosyltransferase pncB2	10	10	1	10	10	10	26.3	26.3	26.3	50.508	463	463	0	75.218	667310	869570	605880	760130	1120300	1038500	1203700	712830	883180	1288700	1241000	1460700	1119900	1019300	986480	789940	2409400000
P9WJL1	murF	MURF_MYCTU	UDP-N-acetylmuramoyl-tripeptide--D-alanyl-D-alanine ligase	10	10	1	10	10	10	30.2	30.2	30.2	51.632	510	510	0	219.8	1944000	2419900	2162500	2024300	2417400	2319100	2196200	1500100	2149900	2608000	2420400	1181200	2445800	1972900	2541400	2369300	24787000000
P9WJQ1	narX	NARX_MYCTU	Nitrate reductase-like protein NarX	10	8	1	10	9	8	16.9	15.6	14.4	72.824	652	652	0	79.423	671090	965240	739600	719250	934630	887920	1057400	620300	848910	1139300	1062000	376390	1042400	906810	849060	703160	2708800000
P9WJQ5	moaE2	MOEA2_MYCTU	Molybdopterin molybdenumtransferase 2	10	9	1	10	10	9	37.5	37.5	35.6	42.021	405	405	0	131.75	690910	878910	729960	695880	973440	918290	936610	738520	877910	991290	1007100	516300	1002000	909270	1068100	928840	6015900000
P9WJR5	moaC3	MOAC3_MYCTU	Cyclic pyranopterin monophosphate synthase accessory protein 3	10	10	1	10	10	10	44.6	44.6	44.6	18.555	177	177	0	116.77	4278000	3981500	4020500	3645000	5027900	3917900	4253400	4987700	4304900	4430900	5320400	6804500	4470400	3729600	4548800	4244000	12132000000
P9WJS5	mnmA	MNMA_MYCTU	tRNA-specific 2-thiouridylase MnmA	10	10	1	10	10	10	37.6	37.6	37.6	38.12	367	367	0	87.04	900350	986630	768690	843460	995730	1030700	955700	686790	1066300	1175800	1135600	485500	1142300	926270	1031000	957280	4492500000
P9WJT1	mmpS3	MMPS3_MYCTU	Probable transport accessory protein MmpS3	10	10	1	10	10	10	42.1	42.1	42.1	30.955	299	299	0	246.03	763010	824170	847230	767830	892820	881360	822730	718320	789640	917120	1178500	481840	891900	805360	884160	867900	8871500000
P9WJZ1	Rv3030	Y3030_MYCTU	Probable S-adenosylmethionine-dependent methyltransferase Rv3030	10	10	1	10	10	10	48.9	48.9	48.9	29.984	274	274	0	88.545	429280	523990	433880	435300	409060	393670	364080	378690	446460	490070	451780	210990	501700	414270	498580	433680	3720500000
P9WKK5	idi	IDI_MYCTU	Isopentenyl-diphosphate Delta-isomerase	10	10	1	10	10	10	50.2	50.2	50.2	22.489	203	203	0	48.63	901310	1108800	977830	937150	1052300	1048200	1078000	783880	1015300	1187300	1096000	450020	1136400	992760	1104100	1113500	4634800000
P9WKP3	Rv0906	Y906_MYCTU	Uncharacterized protein Rv0906	10	10	1	10	10	10	32.8	32.8	32.8	40.641	372	372	0	76.976	1953300	1945500	1812700	1829800	2121500	1831400	1828500	1752000	1877400	2295600	2093800	1637000	2289900	1715700	1969400	1807000	10049000000
P9WKU3	Rv0497	Y497_MYCTU	Uncharacterized protein Rv0497	10	10	1	10	10	10	39	39	39	33.092	310	310	0	188.21	1036700	1201200	946580	1016200	1106700	1153100	1040300	976230	973000	1144800	1342100	728950	1136800	1087700	1159200	1101500	18160000000
P9WKW5	Rv3835	Y3835_MYCTU	Uncharacterized membrane protein Rv3835	10	10	1	10	10	10	33.9	33.9	33.9	47.043	449	449	0	193.69	674810	796440	709970	672110	726420	792710	679640	727570	732830	821220	908040	551030	807200	660870	842340	801140	5769200000
P9WL85	Rv2575	Y2575_MYCTU	Uncharacterized protein Rv2575	10	10	1	10	10	10	51.5	51.5	51.5	30.806	293	293	0	323.31	1366900	1524700	1539000	1317700	1445100	1449700	1337400	1371400	1487100	1385100	1478700	1452400	1543200	1272800	1303700	1393800	16617000000
P9WL95	Rv2568c	Y2568_MYCTU	Uncharacterized protein Rv2568c	10	10	1	10	10	10	39.3	39.3	39.3	38.002	341	341	0	165.05	1010500	1072300	1035000	1028400	1143700	1022100	982240	1256200	998890	1048700	1178500	1309400	1140400	986400	1020500	1011600	10016000000
P9WLI5	Rv2206	Y2206_MYCTU	Uncharacterized protein Rv2206	10	9	1	10	10	9	32.6	32.6	32.2	26.216	236	236	0	32.157	1346100	1792600	1435400	1348600	1843600	1774800	1646200	1486700	1452900	1910500	2191500	636690	1750600	1522700	2010400	1806300	9520700000
P9WLL7	Rv2074	Y2074_MYCTU	Uncharacterized protein Rv2074	10	10	1	10	10	10	71.5	71.5	71.5	15.024	137	137	0	62.012	8030900	7933200	7333600	7157600	7874900	7003500	7294200	7117200	6953500	7772300	7806100	7701900	8065500	6873900	7246500	7257500	99186000000
P9WLN5	Rv2001	Y2001_MYCTU	Uncharacterized protein Rv2001	10	10	1	10	10	10	42	42	42	28.733	250	250	0	94.963	1944900	2006600	1694000	1660800	2007900	1924900	1743900	1564900	1721000	1730700	1648500	1563000	1896100	1657900	1582300	1629000	18971000000
P9WLP5	Rv1993c	Y1993_MYCTU	Uncharacterized protein Rv1993c	10	10	1	10	10	10	90	90	90	9.3657	90	90	0	54.881	1769900	1997100	1736800	1968900	2567100	1867000	1828200	2754100	2116500	2325800	2286200	1962300	2283200	1912600	2121100	1780400	25497000000
P9WM39	Rv1288	Y1288_MYCTU	Uncharacterized protein Rv1288	10	10	1	10	10	10	30.3	30.3	30.3	49.618	456	456	0	103.98	787580	895310	875860	878400	1137800	986690	1152800	1064600	1162600	1404500	1073600	725220	1182700	1005100	1054100	940010	5026800000
P9WM91	Rv0036c	Y036_MYCTU	Uncharacterized protein Rv0036c	10	10	1	10	10	10	57.2	57.2	57.2	27.546	257	257	0	220.68	1816400	2400500	2467900	2294500	2502200	2152500	2338000	2256400	2162000	2474800	2447400	924480	2476000	1866700	2488500	2120300	84058000000
P9WMB5	Rv2611c	ACYLT_MYCTU	Phosphatidylinositol mannoside acyltransferase	10	10	1	10	10	10	41.5	41.5	41.5	35.126	316	316	0	96.325	1371800	1470400	1124700	1445900	1584100	1468400	1250300	1320700	1444000	1604900	1766200	743140	1664600	1243500	1613400	1457100	9280700000
P9WMC9	Rv1816	Y1816_MYCTU	Uncharacterized HTH-type transcriptional regulator Rv1816	10	10	1	10	10	10	41	41	41	25.353	234	234	0	65.511	1526700	1790300	1646100	1631700	1825500	1838000	1802200	1435200	1879000	1903900	1942800	1050900	1969100	1657400	1903800	1737500	5605200000
P9WMD1	Rv1556	Y1556_MYCTU	Uncharacterized HTH-type transcriptional regulator Rv1556	10	10	1	10	10	10	62.4	62.4	62.4	22.329	202	202	0	93.971	1109300	1213200	1106500	1133800	1399800	1271000	1310900	1058900	1272300	1499000	1294000	1318700	1391200	1142700	1205400	1253200	11015000000
P9WMD9	Rv0472c	Y472_MYCTU	Uncharacterized HTH-type transcriptional regulator Rv0472c	10	10	1	10	10	10	36.8	36.8	36.8	26.417	234	234	0	47.59	1787300	2389500	1591400	1939000	2088400	1616400	1927400	1610100	1907200	2131600	1521600	814560	1974500	1690800	2156800	1811600	15069000000
P9WMR3	dnaB	DNAB_MYCTU	Replicative DNA helicase	10	10	1	10	10	10	11.7	11.7	11.7	96.916	874	874	0	60.728	542950	656090	595090	558250	526470	475560	479470	468550	541940	572970	525350	206730	586310	557170	584720	585570	1560500000
P9WMR5	dinG	DING_MYCTU	Probable ATP-dependent helicase DinG homolog	10	10	1	10	10	10	23.8	23.8	23.8	70.167	664	664	0	139.13	306220	404930	335970	357440	383040	380530	394980	262870	355150	443300	395340	128330	377960	326080	376360	360910	1541300000
P9WMW3	Rv2581c	Y2581_MYCTU	Uncharacterized protein Rv2581c	10	10	1	10	10	10	54.9	54.9	54.9	24.197	224	224	0	185.01	2695500	2922900	2415900	2127300	1196900	1218300	1183300	1482000	1479700	1495400	1423700	1700100	1734100	1438500	1577100	1460500	16290000000
P9WMY3	wbbL	WBBL_MYCTU	N-acetylglucosaminyl-diphospho-decaprenol L-rhamnosyltransferase	10	10	1	10	10	10	37.5	37.5	37.5	33.294	301	301	0	112.31	2660700	3144800	2877800	2962600	3361100	2877300	2671200	2938400	3118700	3684500	3596000	2117600	3392600	3059000	3591900	3352100	18744000000
P9WNE9	Rv3230c	DESET_MYCTU	NADPH oxidoreductase	10	10	1	10	10	10	36.3	36.3	36.3	40.794	380	380	0	132.77	510240	613460	499900	548510	1058800	1192500	1038200	504420	809030	1145900	1275500	241320	929220	769730	944090	667040	2368500000
P9WNK5	esxB	ESXB_MYCTU	ESAT-6-like protein EsxB	10	10	1	10	10	10	93	93	93	10.794	100	100	0	241.11	338080000	345510000	358690000	346680000	408550000	336490000	342470000	451060000	412780000	336530000	368980000	429750000	434010000	390710000	402790000	360210000	1780000000000
P9WP01	punA	PUNA_MYCTU	Purine nucleoside phosphorylase	10	10	1	10	10	10	55.2	55.2	55.2	27.571	268	268	0	259.9	1195400	1264800	1175000	1057500	1401100	1120400	1221100	1171300	1209800	1342600	1358000	1555000	1346200	1187200	1265200	1192000	15295000000
P9WP03	deoC	DEOC_MYCTU	Deoxyribose-phosphate aldolase	10	10	1	10	10	10	49.6	49.6	49.6	22.068	224	224	0	75.031	1535700	1550500	1277300	1235800	1491300	1392500	1422800	1099600	1467900	1432900	1542500	1380200	1651200	1371000	1497900	1356400	5419600000
P9WP05	Rv2417c	Y2417_MYCTU	DegV domain-containing protein Rv2417c	10	10	1	10	10	10	47.9	47.9	47.9	28.487	280	280	0	85.613	441700	525560	408570	465960	541730	599150	475160	325380	532800	594790	492610	295300	570370	510430	523030	508820	5843600000
P9WP13	Rv1261c	FQR61_MYCTU	F420H(2)-dependent quinone reductase Rv1261c	10	10	1	10	10	10	59.1	59.1	59.1	16.756	149	149	0	49.113	3415600	3578800	3212700	3191700	3930800	3675400	3261400	3527400	3675300	4004100	4414900	3745800	4164000	3540700	3863600	3670800	40239000000
P9WP99	Rv1314c	PDUO_MYCTU	Cob(I)yrinic acid a,c-diamide adenosyltransferase	10	10	1	10	10	10	80.3	80.3	80.3	20.694	193	193	0	269.47	1591100	1768100	1869700	1766600	2288100	1842600	1766200	1732700	1714700	2041900	2154600	2276800	2038200	1630400	1894500	1786400	17242000000
P9WPC5	clpP1	CLPP1_MYCTU	ATP-dependent Clp protease proteolytic subunit 1	10	10	1	10	10	10	58	58	58	21.707	200	200	0	233.59	25015000	25016000	17996000	15897000	16009000	18557000	17756000	12878000	17965000	18571000	15708000	25258000	21801000	22071000	19330000	19799000	250000000000
P9WPD3	citA	CISY2_MYCTU	Putative citrate synthase 2	10	10	1	10	10	10	36.2	36.2	36.2	40.146	373	373	0	187.29	2685100	2858200	2707800	2562400	3446300	2740800	2754500	2752100	2898700	3015300	3324000	3002200	3091400	2625500	3026000	2903900	37353000000
P9WPF3	pks11	PKS11_MYCTU	Alpha-pyrone synthesis polyketide synthase-like Pks11	10	10	1	10	10	10	36.8	36.8	36.8	37.639	353	353	0	221.53	3265100	3472400	2762100	3020000	1324100	1376000	1236800	1681000	2356700	2163700	2038300	2707600	2399100	2051500	1891900	1928900	15544000000
P9WPK5	carA	CARA_MYCTU	Carbamoyl-phosphate synthase small chain	10	10	1	10	10	10	38.3	38.3	38.3	39.766	376	376	0	213.66	2279800	2365700	2102800	2039000	2347800	2004200	1934400	2094400	2129300	2358900	2432600	2330700	2296800	1943400	2153400	2123600	26693000000
P9WPU3	kdpB	KDPB_MYCTU	Potassium-transporting ATPase ATP-binding subunit	10	10	1	10	10	10	15.5	15.5	15.5	74.633	709	709	0	38.061	450910	507700	377680	358260	389390	394310	354490	310770	365150	419560	452160	343490	454270	411150	422820	418400	3677200000
P9WPV9	Rv3552	Y3552_MYCTU	Putative CoA-transferase subunit beta Rv3552	10	10	1	10	10	10	54	54	54	27.393	250	250	0	116.74	606280	612480	568000	511980	626640	591970	552090	554680	566130	604960	644600	768100	690020	604910	544570	561940	2341200000
P9WPW5	scoA	SCOA_MYCTU	Probable succinyl-CoA:3-ketoacid coenzyme A transferase subunit A	10	10	1	10	10	10	54.8	54.8	54.8	26.275	248	248	0	118.9	1600900	1645500	1631500	1585200	1575000	1652000	1422600	1742200	1644000	1726800	1806400	2164100	1811600	1520200	1618900	1586100	13546000000
P9WPX9	aroB	AROB_MYCTU	3-dehydroquinate synthase	10	10	1	10	10	10	27.3	27.3	27.3	38.119	362	362	0	60.947	1845400	2072400	1908200	1811800	1944900	1787900	2013400	1513200	2039000	2310600	2104200	998100	2105300	1962500	2068600	1901700	11832000000
P9WPY3	aroK	AROK_MYCTU	Shikimate kinase	10	10	1	10	10	10	60.8	60.8	60.8	18.583	176	176	0	130.74	997050	1121800	923900	877700	942540	833610	869040	860660	921690	988450	836500	640330	1074300	958230	947460	911110	7315700000
P9WQ11	nth	END3_MYCTU	Endonuclease III	10	10	1	10	10	10	37.1	37.1	37.1	27.03	245	245	0	35.631	1724300	1982600	1734000	1761300	1949100	1766900	1884900	1625700	2026000	2193100	2260200	481490	2134900	1773100	2120700	1965800	10585000000
P9WQ29	Rv1320c	Y1320_MYCTU	Uncharacterized protein Rv1320c	10	8	1	10	9	8	25.2	23.8	21.2	61.964	567	567	0	92.292	579380	730560	607260	546730	680920	645430	595420	530800	620050	716830	770160	324410	691990	579840	701140	664640	4017600000
P9WQB7	ahpC	AHPC_MYCTU	Alkyl hydroperoxide reductase subunit C	10	10	1	10	10	10	58.5	58.5	58.5	21.566	195	195	0	109.61	2845300	3327800	2980000	3235900	6715400	5221800	4942100	8428800	5903800	4375200	4320900	5734000	7349000	7607000	5826200	6057800	24634000000
P9WQP5	pgl	6PGL_MYCTU	6-phosphogluconolactonase	10	10	1	10	10	10	52.6	52.6	52.6	25.804	247	247	0	107.01	4166000	4696200	4556900	4319200	4890100	4327100	4226700	4989100	4644700	4680100	4819600	5792900	5169600	4408600	4628100	4491900	56013000000
Q1LVD4	parA	Q1LVD4_MYCTU	Probable chromosome partitioning protein ParA	10	10	1	10	10	10	40.6	40.6	40.6	37.548	347	347	0	168.88	2198100	2509700	2317000	2347600	2690700	2549900	2546800	2147000	2763400	2803300	3201600	1007900	2835700	2469500	3061800	2747800	15967000000
Q50699	Rv1277	Q50699_MYCTU	Uncharacterized protein	10	10	1	10	10	10	31.2	31.2	31.2	44.79	417	417	0	70.323	899190	1025100	812590	979300	887460	883570	750960	615070	943850	987070	1003300	251660	1024800	837340	979080	925620	3399700000
Q6MWY3	moaX	Q6MWY3_MYCTU	Molybdopterin synthase sulfur carrier subunit	10	10	1	10	10	10	48.4	48.4	48.4	24.05	221	221	0	123.34	2570300	2751200	2550500	2615900	3070100	2885800	2919600	3123000	2807500	2987900	3333300	4205500	3001100	2487900	2835800	2768400	34632000000
Q79G13	celA1	Q79G13_MYCTU	Glucanase	10	10	1	10	10	10	45.5	45.5	45.5	39.973	380	380	0	185.36	2109700	2139000	2043600	1753600	3009100	2461100	2514700	2371400	2773700	2576400	3527300	3850900	2841700	2568700	2751000	2948100	25615000000
Q7ARS9	Rv0385	Q7ARS9_MYCTU	2-polyprenylphenol hydroxylase	10	10	1	10	10	10	24.6	24.6	24.6	43.277	390	390	0	76.167	637550	785210	690500	686830	841760	718200	754960	605010	791650	942600	828820	589240	851880	718520	868220	778490	1620400000
I6X5C5	Rv2781c	I6X5C5_MYCTU	2-nitropropane dioxygenase	11	11	1	11	11	11	46.8	46.8	46.8	35.392	344	344	0	230.39	914290	968950	920870	916110	1163200	841290	908330	1262200	1034300	1009300	984080	1044500	1086800	949920	1024300	1011600	11825000000
I6X5I7	cysG	I6X5I7_MYCTU	Possible multifunctional enzyme siroheme synthase CysG: uroporphyrin-III C-methyltransferase (Urogen III methylase) (SUMT) (Uroporphyrinogen III methylase) (UROM) + precorrin-2 oxidase + ferrochelatas...	11	11	1	11	11	11	33.3	33.3	33.3	41.97	405	405	0	110.68	2001600	2310900	2131000	2043400	2573500	2265700	2269600	2068200	2210600	2425900	2449600	2432700	2439400	2257000	2372900	2304200	11918000000
[truncated: 1,278 more rows]

## Sheet: null vs WT 
Accession	Gene	Entry	Protein	Student's T-test Significant null_WT	Peptides	Unique peptides	Sequence coverage [%]	Mol. weight [kDa]	Intensity	-Log10 p-value	Log2(null/WT) fold change	Student's T-test Test statistic EV_Dop	null1	null2	null3	null4	WT1	WT2	WT3	WT4
[truncated: 2,952 more rows]

[truncated: 2 more sheets: delta loop vs WT, WDYEV vs WT]
